# Supplementary material for: Rad51 paralogs and the risk of unselected breast cancer: A case-control study
Source: PLoS One. 2020 Jan 6;15(1):e0226976. doi: 10.1371/journal.pone.0226976 (PMC6944361; doi:10.1371/journal.pone.0226976)
Supplement: S2 Table — The table shows the results of the first step of the strategy (searching for the best RF models) employed to rank all analyzed SNPs with respect to their ability to accurately predict the BrC/control status. (XLS) [file pone.0226976.s004.xls]

## Sheet: S2 Table
Table S2. Results of the systematic examination of the impact of crucial parameters affecting the resultant RF ability to accurately predict the BrC/control status.
Shown are the results of the first step of the strategy (searching for the best RF models) employed to rank all analyzed predictors with respect to their ability to accurately predict the BrC/control status.
Mean testing prediction error estimates and grand average testing prediction error estimates are shown for all tested ntree, nodesize and nodedepth combinations with the whole procedure run (A) without or (B) with age and smoking status as covriates.
The combination of ntree, nodesize and nodedepth with the lowest Grand Average Testing Prediction Error Estimate was used as the RF settings of choice in RF-models used in subsequent RF-based analyses.
A	RF for analyses involving SNPs only														B	RF for analyses involving SNPs together with subject's age and smoking status
	ntree	nodesize	nodedepth	Mean Testing Prediction Error Estimate										Grand Average Testing Prediction Error Estimate		ntree	nodesize	nodedepth	Mean Testing Prediction Error Estimate										Grand Average Testing Prediction Error Estimate
				run 1	run 2	run 3	run 4	run 5	run 6	run 7	run 8	run 9	run 10						run 1	run 2	run 3	run 4	run 5	run 6	run 7	run 8	run 9	run 10
	300	10	NULL	0.3933	0.3947	0.3974	0.3986	0.3968	0.3909	0.4063	0.3947	0.4147	0.4091	0.39965		300	3	5	0.4232	0.4158	0.427	0.4344	0.4235	0.4063	0.44	0.4158	0.4193	0.4207	0.4226
	300	8	10	0.398	0.3989	0.3958	0.4018	0.4011	0.3975	0.414	0.3961	0.4021	0.4067	0.4012		300	0	5	0.4161	0.4316	0.4214	0.4207	0.4193	0.42	0.4284	0.4161	0.4467	0.4186	0.42389
	300	9	NULL	0.3806	0.3879	0.4016	0.4035	0.3986	0.4119	0.4119	0.414	0.3996	0.4098	0.40194		100	3	5	0.4319	0.4221	0.4242	0.4239	0.4211	0.4189	0.4196	0.4053	0.4389	0.4382	0.42441
	200	8	NULL	0.4059	0.42	0.3842	0.4039	0.3989	0.4091	0.394	0.3961	0.3986	0.4095	0.40202		100	7	NULL	0.4372	0.4365	0.42	0.4182	0.4211	0.4305	0.4298	0.4312	0.4025	0.4298	0.42568
	300	9	8	0.4035	0.4163	0.4105	0.4032	0.394	0.3979	0.4147	0.3874	0.3933	0.4046	0.40254		50	5	10	0.4312	0.4239	0.4175	0.4126	0.4204	0.4333	0.4225	0.4344	0.4232	0.4393	0.42583
	250	9	10	0.3972	0.4147	0.3826	0.3958	0.4081	0.4137	0.4007	0.4098	0.4032	0.4014	0.40272		200	9	NULL	0.4263	0.4302	0.4186	0.4105	0.4211	0.4358	0.4389	0.447	0.4214	0.4098	0.42596
	300	10	8	0.3817	0.43	0.3674	0.4154	0.4109	0.3965	0.4046	0.4105	0.4112	0.3996	0.40278		250	9	7	0.4147	0.4161	0.4105	0.4375	0.4326	0.4414	0.4344	0.4228	0.413	0.4368	0.42598
	250	9	7	0.4014	0.4047	0.4263	0.4053	0.4168	0.393	0.3919	0.4042	0.3923	0.393	0.40289		50	7	NULL	0.4242	0.4253	0.4267	0.4382	0.4214	0.4281	0.4407	0.4147	0.4274	0.4225	0.42692
	150	10	NULL	0.4009	0.4121	0.3963	0.4189	0.4088	0.4116	0.386	0.4032	0.3926	0.4021	0.40325		150	9	9	0.4221	0.4295	0.4249	0.4323	0.4228	0.4298	0.4288	0.4246	0.4165	0.4386	0.42699
	200	8	8	0.3921	0.3937	0.4058	0.4053	0.4088	0.4032	0.4035	0.4074	0.4077	0.407	0.40345		200	5	6	0.4267	0.4386	0.4239	0.4312	0.4312	0.4302	0.4267	0.42	0.427	0.4154	0.42709
	250	9	9	0.4009	0.39	0.4037	0.4007	0.4046	0.4007	0.394	0.4165	0.42	0.4039	0.4035		150	6	8	0.4147	0.4281	0.4274	0.4235	0.4333	0.4393	0.4407	0.4091	0.4316	0.4242	0.42719
	250	10	7	0.4157	0.4047	0.4011	0.4021	0.3986	0.4067	0.3923	0.4074	0.4039	0.4025	0.4035		50	9	8	0.4411	0.4165	0.4365	0.4351	0.4239	0.4302	0.4288	0.4291	0.4214	0.4105	0.42731
	300	10	7	0.4042	0.3832	0.3989	0.4011	0.4007	0.4	0.4077	0.4235	0.4056	0.414	0.40389		150	6	6	0.44	0.426	0.4133	0.4323	0.4347	0.433	0.4277	0.4291	0.4151	0.4228	0.4274
	250	8	10	0.4071	0.4279	0.4037	0.4014	0.4046	0.3874	0.4	0.3919	0.4046	0.4112	0.40398		250	6	5	0.4323	0.4316	0.4175	0.4032	0.4165	0.4305	0.4354	0.4288	0.4442	0.4344	0.42744
	200	9	7	0.4026	0.4121	0.4058	0.3944	0.4039	0.3972	0.4067	0.3989	0.3975	0.4214	0.40405		50	7	7	0.4256	0.4263	0.4172	0.4095	0.4404	0.4305	0.4418	0.4428	0.4147	0.4263	0.42751
	200	3	6	0.3886	0.3895	0.4111	0.4077	0.4102	0.4158	0.4102	0.3902	0.4102	0.4105	0.4044		300	8	10	0.4298	0.4309	0.4281	0.4393	0.4407	0.4207	0.4239	0.4249	0.4207	0.4161	0.42751
	150	10	10	0.4042	0.3895	0.4079	0.4095	0.4109	0.3933	0.3926	0.426	0.4007	0.4105	0.40451		50	9	10	0.4505	0.4151	0.426	0.4425	0.4295	0.4302	0.4214	0.4253	0.4295	0.4067	0.42767
	250	10	10	0.399	0.4042	0.3947	0.4053	0.4063	0.4039	0.4196	0.4032	0.406	0.4032	0.40454		150	6	NULL	0.427	0.4179	0.4396	0.433	0.4337	0.4168	0.4182	0.4446	0.4246	0.4218	0.42772
	200	10	NULL	0.4023	0.4016	0.4074	0.3947	0.4007	0.4123	0.3986	0.4102	0.4112	0.407	0.4046		300	6	9	0.4333	0.4411	0.434	0.4165	0.4326	0.4249	0.4133	0.4109	0.4411	0.4295	0.42772
	250	5	7	0.395	0.4026	0.3995	0.4137	0.4133	0.4046	0.414	0.406	0.4028	0.3954	0.40469		300	6	8	0.4326	0.426	0.4077	0.44	0.4288	0.4189	0.4333	0.4302	0.426	0.434	0.42775
	250	9	NULL	0.4068	0.3805	0.4063	0.4175	0.4021	0.4049	0.3947	0.4151	0.4204	0.3986	0.40469		150	6	5	0.4232	0.4361	0.4249	0.4375	0.4411	0.4098	0.4147	0.4333	0.4389	0.4182	0.42777
	250	10	NULL	0.4165	0.3911	0.3984	0.4	0.3975	0.4158	0.4179	0.4109	0.393	0.4077	0.40488		100	8	7	0.4319	0.4477	0.4295	0.4225	0.4102	0.4344	0.4246	0.4158	0.4186	0.4439	0.42791
	300	10	9	0.4	0.4063	0.3989	0.4035	0.3912	0.4302	0.4084	0.4074	0.3958	0.4077	0.40494		150	4	5	0.4368	0.4358	0.4249	0.4109	0.4407	0.4154	0.4354	0.4218	0.4288	0.4288	0.42793
	300	5	6	0.3828	0.4116	0.4258	0.3968	0.4144	0.3968	0.3993	0.4039	0.4168	0.4042	0.40524		150	4	6	0.4147	0.4253	0.4344	0.4333	0.4109	0.4291	0.4435	0.4161	0.4446	0.4274	0.42793
	300	8	9	0.3932	0.3905	0.4147	0.4182	0.4046	0.4175	0.3986	0.3958	0.4119	0.4084	0.40534		150	8	8	0.4207	0.4277	0.434	0.4347	0.4354	0.4119	0.4312	0.4361	0.4218	0.426	0.42795
	150	7	9	0.3935	0.4047	0.4174	0.386	0.4133	0.4147	0.4042	0.4011	0.4098	0.4091	0.40538		150	5	7	0.4505	0.44	0.4344	0.426	0.4189	0.4246	0.4007	0.4372	0.4214	0.4263	0.428
	250	8	8	0.4132	0.4026	0.4063	0.4137	0.3986	0.4088	0.4018	0.3954	0.4144	0.4007	0.40555		150	9	7	0.4189	0.4249	0.434	0.4337	0.4302	0.4312	0.4211	0.433	0.4323	0.4221	0.42814
	200	7	8	0.4105	0.4221	0.4132	0.42	0.3989	0.3979	0.4133	0.3972	0.3828	0.4007	0.40566		300	9	9	0.414	0.4246	0.4309	0.4312	0.4249	0.4351	0.4309	0.4347	0.4196	0.4365	0.42824
	300	9	9	0.424	0.3974	0.3995	0.3979	0.4112	0.4098	0.4039	0.4042	0.407	0.4053	0.40602		300	4	5	0.4354	0.4144	0.4263	0.4432	0.4189	0.4221	0.4221	0.4404	0.4396	0.42	0.42824
	300	9	7	0.4083	0.3847	0.4253	0.3905	0.3975	0.4081	0.4154	0.4049	0.4077	0.4186	0.4061		300	7	6	0.4274	0.4256	0.4316	0.4333	0.4382	0.4165	0.407	0.426	0.4502	0.4267	0.42825
	150	7	7	0.4071	0.3879	0.4016	0.4077	0.4133	0.4147	0.4144	0.4049	0.4133	0.3975	0.40624		250	7	10	0.427	0.4351	0.4295	0.4407	0.4228	0.4232	0.4186	0.4218	0.4309	0.433	0.42826
	150	10	9	0.4037	0.4063	0.4121	0.3979	0.3846	0.4154	0.4235	0.4053	0.4105	0.4032	0.40625		200	2	7	0.4319	0.4326	0.4284	0.4119	0.4228	0.4379	0.4246	0.4218	0.4396	0.4312	0.42827
	300	9	10	0.404	0.4089	0.4084	0.4165	0.3902	0.394	0.4147	0.4053	0.4007	0.4207	0.40634		250	9	9	0.4351	0.4414	0.4309	0.4218	0.4312	0.4175	0.4361	0.4242	0.4175	0.427	0.42827
	150	8	8	0.3864	0.4121	0.4147	0.414	0.4067	0.4007	0.4063	0.4147	0.4039	0.4042	0.40637		250	9	8	0.4323	0.4263	0.4154	0.4133	0.4361	0.4239	0.4267	0.4351	0.4463	0.4274	0.42828
	300	8	7	0.4006	0.4068	0.4058	0.3891	0.407	0.3996	0.4042	0.4211	0.4172	0.4123	0.40637		250	2	4	0.4182	0.4442	0.4218	0.4309	0.4165	0.4235	0.4326	0.4284	0.4274	0.44	0.42835
	250	4	8	0.3977	0.4116	0.4068	0.3811	0.4091	0.4186	0.414	0.414	0.407	0.4039	0.40638		300	7	10	0.4372	0.414	0.4323	0.4144	0.4291	0.4351	0.4337	0.4449	0.4168	0.4274	0.42849
	150	6	9	0.4077	0.3958	0.4137	0.4175	0.3909	0.4119	0.4088	0.4095	0.4035	0.406	0.40653		300	5	5	0.4154	0.4368	0.44	0.4221	0.4312	0.427	0.4379	0.4175	0.4267	0.4309	0.42855
	100	9	9	0.402	0.4137	0.4042	0.4161	0.3961	0.4137	0.3916	0.4025	0.4126	0.413	0.40655		300	5	7	0.426	0.4291	0.4186	0.4172	0.4253	0.414	0.4407	0.4277	0.4435	0.4435	0.42856
	150	3	6	0.3963	0.4153	0.4026	0.4074	0.4032	0.406	0.407	0.4126	0.4018	0.4133	0.40655		200	9	7	0.4432	0.4347	0.4211	0.4235	0.427	0.4372	0.4284	0.4295	0.4196	0.4218	0.4286
	250	8	9	0.4076	0.3937	0.4042	0.4126	0.4074	0.4091	0.4126	0.4088	0.4063	0.4032	0.40655		200	10	10	0.433	0.4242	0.3986	0.433	0.4347	0.4361	0.4267	0.4439	0.4214	0.4344	0.4286
	300	1	5	0.3972	0.3974	0.41	0.4158	0.4235	0.4182	0.4032	0.3895	0.4081	0.4056	0.40685		250	6	9	0.4225	0.4221	0.433	0.4298	0.4235	0.4337	0.4291	0.4211	0.4404	0.4309	0.42861
	150	2	6	0.4169	0.4005	0.3874	0.42	0.4063	0.4011	0.4091	0.414	0.3891	0.4242	0.40686		300	3	4	0.4298	0.4253	0.4218	0.4242	0.4347	0.4256	0.4393	0.4396	0.4277	0.4186	0.42866
	200	6	9	0.4172	0.4037	0.4126	0.4021	0.4088	0.4168	0.3902	0.4109	0.4056	0.4007	0.40686		100	9	8	0.4284	0.4281	0.4411	0.4305	0.4256	0.4204	0.4375	0.4189	0.4267	0.4295	0.42867
	300	4	8	0.3873	0.4079	0.3974	0.4039	0.4267	0.4095	0.413	0.4063	0.407	0.4098	0.40688		100	8	NULL	0.4168	0.4242	0.4196	0.4218	0.434	0.4389	0.4284	0.4295	0.4281	0.4463	0.42876
	300	6	NULL	0.3921	0.3984	0.4205	0.3853	0.4067	0.4109	0.406	0.4196	0.4253	0.4049	0.40697		300	6	5	0.4333	0.434	0.4291	0.427	0.4358	0.4165	0.4326	0.4323	0.4218	0.4253	0.42877
	200	5	9	0.417	0.3947	0.4021	0.4232	0.4032	0.3937	0.4186	0.4158	0.3905	0.4109	0.40697		250	5	6	0.4165	0.4302	0.4319	0.4344	0.4225	0.4432	0.4172	0.4277	0.4214	0.4432	0.42882
	150	10	8	0.4025	0.4053	0.4058	0.433	0.393	0.4144	0.3905	0.4088	0.4046	0.4119	0.40698		200	7	NULL	0.4386	0.4246	0.4372	0.433	0.4295	0.4242	0.4239	0.4337	0.4235	0.4204	0.42886
	200	8	9	0.4184	0.4016	0.4089	0.4042	0.4077	0.4021	0.3923	0.4109	0.4084	0.4154	0.40699		200	5	NULL	0.4477	0.4207	0.434	0.4011	0.4249	0.4333	0.4284	0.4305	0.427	0.4414	0.4289
	200	6	8	0.398	0.39	0.4037	0.4158	0.407	0.4035	0.4172	0.4021	0.4253	0.4091	0.40717		150	5	6	0.4281	0.4379	0.4382	0.4358	0.4379	0.4281	0.406	0.4182	0.4316	0.4277	0.42895
	100	7	NULL	0.4201	0.3974	0.3853	0.4109	0.4074	0.4014	0.4204	0.4151	0.4056	0.4088	0.40724		300	7	7	0.4291	0.4277	0.4375	0.4263	0.4435	0.4309	0.434	0.4172	0.4302	0.4133	0.42897
	150	6	10	0.4205	0.4284	0.4184	0.4028	0.3937	0.393	0.3874	0.4165	0.4081	0.4039	0.40727		300	10	9	0.4323	0.4256	0.4418	0.4414	0.4253	0.4298	0.4225	0.4347	0.427	0.4098	0.42902
	300	8	NULL	0.3864	0.3968	0.4221	0.3919	0.4035	0.4182	0.4088	0.407	0.4207	0.4175	0.40729		300	2	6	0.4411	0.4204	0.4344	0.433	0.4298	0.4295	0.4333	0.4084	0.4456	0.4154	0.42909
	200	10	10	0.4	0.4163	0.4137	0.407	0.4091	0.3937	0.4011	0.4004	0.4119	0.42	0.40732		200	9	10	0.4309	0.4309	0.4323	0.4284	0.4154	0.427	0.4291	0.4263	0.446	0.4253	0.42916
	50	7	8	0.3901	0.4032	0.4132	0.3996	0.4053	0.4105	0.4098	0.4137	0.4179	0.4112	0.40745		300	9	NULL	0.4432	0.427	0.4382	0.4249	0.4228	0.4246	0.4218	0.4288	0.4396	0.4211	0.4292
	100	10	10	0.425	0.4174	0.4142	0.3888	0.4049	0.4032	0.4112	0.3849	0.4196	0.4053	0.40745		50	10	6	0.4232	0.4302	0.4351	0.4337	0.4347	0.4326	0.4098	0.4281	0.4267	0.4382	0.42923
	200	7	7	0.4	0.4189	0.3995	0.4011	0.4151	0.4004	0.4175	0.4189	0.4028	0.4011	0.40753		200	0	6	0.4372	0.4284	0.4309	0.4246	0.4379	0.4312	0.4189	0.4302	0.4168	0.4365	0.42926
	200	10	7	0.399	0.3979	0.4058	0.4004	0.4172	0.4032	0.4225	0.4039	0.4077	0.4182	0.40758		200	6	7	0.4249	0.4379	0.4326	0.4291	0.4421	0.4284	0.4207	0.4316	0.4147	0.4309	0.42929
	150	4	6	0.4044	0.4021	0.4116	0.4196	0.4172	0.407	0.4091	0.4126	0.4039	0.3884	0.40759		100	10	NULL	0.4225	0.4411	0.4333	0.4207	0.4196	0.4421	0.4256	0.4432	0.4218	0.4232	0.42931
	100	8	8	0.3807	0.4084	0.3974	0.413	0.4074	0.406	0.4123	0.4196	0.4168	0.4144	0.4076		250	9	6	0.4253	0.4253	0.434	0.4228	0.4411	0.4358	0.4281	0.4151	0.4242	0.4421	0.42938
	200	8	10	0.4067	0.4053	0.4332	0.4095	0.414	0.3989	0.3863	0.4007	0.4042	0.4175	0.40763		50	4	10	0.4204	0.4281	0.4168	0.4323	0.4263	0.4284	0.427	0.433	0.4354	0.447	0.42947
	250	10	6	0.3987	0.4195	0.4026	0.4032	0.4084	0.4196	0.4211	0.3993	0.394	0.4102	0.40766		200	8	7	0.4347	0.434	0.4284	0.4319	0.4298	0.4239	0.4344	0.4302	0.4235	0.4242	0.4295
	150	8	10	0.4074	0.4021	0.4095	0.4147	0.4035	0.4095	0.3996	0.4189	0.406	0.4067	0.40779		300	7	5	0.4295	0.4179	0.4312	0.4288	0.4207	0.4189	0.4393	0.4393	0.433	0.4365	0.42951
	150	0	6	0.3885	0.4	0.4216	0.4105	0.3891	0.4123	0.4232	0.4137	0.4109	0.4088	0.40786		50	8	8	0.4361	0.4274	0.4351	0.4204	0.4323	0.44	0.4319	0.4298	0.4186	0.4239	0.42955
	250	7	8	0.419	0.4121	0.4174	0.4175	0.4081	0.4042	0.414	0.3849	0.3923	0.4091	0.40786		150	0	5	0.4291	0.4361	0.4449	0.4267	0.426	0.4221	0.4421	0.4032	0.433	0.4326	0.42958
	250	6	7	0.4149	0.3989	0.4179	0.3965	0.4147	0.4137	0.413	0.4084	0.3989	0.4018	0.40787		250	10	10	0.4305	0.4225	0.433	0.4256	0.4344	0.4344	0.4225	0.4221	0.4347	0.4361	0.42958
	100	8	10	0.4197	0.3979	0.4005	0.4074	0.4112	0.4109	0.4123	0.3937	0.4084	0.4175	0.40795		50	7	8	0.4274	0.4225	0.4442	0.4165	0.4291	0.4407	0.4291	0.4246	0.4407	0.4214	0.42962
	300	7	7	0.4249	0.4026	0.3995	0.4218	0.4088	0.3982	0.3989	0.3972	0.4091	0.4189	0.40799		250	5	NULL	0.4165	0.434	0.4256	0.4302	0.426	0.4319	0.4295	0.433	0.4309	0.4386	0.42962
	300	6	6	0.4154	0.4053	0.4189	0.407	0.3982	0.3989	0.4098	0.4035	0.4067	0.4165	0.40802		300	3	6	0.4312	0.4396	0.4263	0.4421	0.427	0.4239	0.4242	0.4291	0.4396	0.4137	0.42967
	300	6	9	0.4006	0.4147	0.4026	0.414	0.4032	0.4063	0.4088	0.3996	0.4098	0.4207	0.40803		200	10	9	0.4137	0.4288	0.4281	0.4389	0.4256	0.4319	0.4298	0.4351	0.44	0.4253	0.42972
	300	8	8	0.4061	0.4184	0.4053	0.4042	0.4032	0.4049	0.3986	0.4228	0.4063	0.4109	0.40807		200	3	10	0.4337	0.4214	0.4277	0.4274	0.4154	0.4309	0.4354	0.4361	0.4411	0.4284	0.42975
	300	10	10	0.3965	0.39	0.4111	0.4158	0.4074	0.4109	0.4168	0.4032	0.4161	0.413	0.40808		100	8	6	0.4372	0.4316	0.4379	0.4288	0.4379	0.4246	0.4281	0.4263	0.4158	0.4298	0.4298
	250	7	7	0.4164	0.42	0.4147	0.3989	0.3846	0.3905	0.4196	0.4091	0.4274	0.4004	0.40816		100	7	10	0.4389	0.4119	0.4414	0.4312	0.4372	0.4193	0.4396	0.4256	0.4323	0.4207	0.42981
	200	4	7	0.3918	0.3989	0.4158	0.4014	0.4056	0.4137	0.4189	0.4126	0.4063	0.4168	0.40818		150	8	10	0.4407	0.4249	0.4302	0.4253	0.4326	0.4288	0.4351	0.433	0.4344	0.4133	0.42983
	150	9	7	0.4002	0.4216	0.4058	0.4049	0.42	0.4039	0.3884	0.4028	0.4249	0.4095	0.4082		200	4	NULL	0.434	0.4393	0.4319	0.4168	0.4211	0.4418	0.4274	0.433	0.427	0.426	0.42983
	100	7	9	0.4083	0.4032	0.4095	0.4196	0.4249	0.3979	0.4049	0.3968	0.4105	0.407	0.40826		200	10	7	0.4302	0.426	0.4358	0.44	0.4281	0.4249	0.4239	0.4386	0.4168	0.434	0.42983
	250	8	NULL	0.4074	0.4195	0.4079	0.4088	0.4028	0.3961	0.4161	0.4014	0.4042	0.4186	0.40828		150	9	NULL	0.447	0.4214	0.434	0.4172	0.4319	0.4267	0.4263	0.4344	0.4361	0.4235	0.42985
	150	8	NULL	0.4092	0.3963	0.4168	0.4168	0.4119	0.4042	0.4025	0.4046	0.4123	0.4091	0.40837		200	1	5	0.4256	0.4225	0.4305	0.4232	0.4337	0.4284	0.4361	0.4228	0.4326	0.4432	0.42986
	250	2	7	0.4331	0.3974	0.3963	0.42	0.4112	0.4154	0.4039	0.4011	0.4028	0.4025	0.40837		300	1	5	0.4382	0.4147	0.4305	0.4253	0.4295	0.4484	0.4225	0.4361	0.4267	0.4267	0.42986
	150	3	5	0.3936	0.4205	0.4111	0.4039	0.3986	0.4116	0.406	0.4211	0.4151	0.4028	0.40843		100	4	7	0.433	0.4326	0.4225	0.4379	0.4277	0.4137	0.4333	0.4386	0.4333	0.426	0.42986
	300	7	10	0.4001	0.4026	0.4074	0.4112	0.4165	0.4172	0.4088	0.4151	0.4105	0.3951	0.40845		200	4	5	0.4263	0.4211	0.4309	0.4235	0.4204	0.4354	0.4375	0.434	0.4256	0.4439	0.42986
	100	9	10	0.4057	0.4232	0.4042	0.4161	0.3944	0.414	0.4098	0.413	0.3989	0.4053	0.40846		250	0	4	0.4439	0.4221	0.4196	0.4404	0.4228	0.4235	0.4263	0.4421	0.4302	0.4281	0.4299
	300	8	6	0.3877	0.4211	0.4005	0.4186	0.4014	0.4193	0.4074	0.4116	0.4004	0.4168	0.40848		200	6	8	0.4379	0.4323	0.4372	0.4382	0.4225	0.4351	0.4298	0.4218	0.4095	0.4351	0.42994
	150	6	6	0.4083	0.4068	0.3989	0.4102	0.4207	0.4165	0.4025	0.4098	0.4007	0.4109	0.40853		100	6	NULL	0.4225	0.4182	0.4425	0.4382	0.4379	0.4316	0.4298	0.4277	0.4186	0.4326	0.42996
	250	7	9	0.4216	0.4137	0.3979	0.4144	0.4067	0.4112	0.3996	0.4232	0.3884	0.4088	0.40855		200	8	6	0.4347	0.427	0.4211	0.4337	0.4274	0.4435	0.4354	0.4446	0.4207	0.4116	0.42997
	300	7	8	0.4087	0.4074	0.4005	0.4168	0.4056	0.4144	0.4207	0.3982	0.3972	0.4168	0.40863		150	5	NULL	0.4302	0.4182	0.4446	0.4312	0.426	0.433	0.4123	0.4249	0.4389	0.4404	0.42997
	200	5	8	0.4133	0.4174	0.4095	0.413	0.413	0.4042	0.406	0.3881	0.4018	0.4207	0.4087		300	9	6	0.4253	0.4372	0.4137	0.4365	0.44	0.42	0.4298	0.4467	0.426	0.4246	0.42998
	150	7	NULL	0.4074	0.4105	0.3842	0.4147	0.4228	0.3958	0.4147	0.4242	0.407	0.406	0.40873		250	4	6	0.4196	0.4389	0.4095	0.4337	0.4439	0.4358	0.4288	0.4291	0.4242	0.4365	0.43
	250	5	6	0.4047	0.4021	0.4321	0.4144	0.4025	0.4102	0.3965	0.4091	0.4084	0.4074	0.40874		50	5	8	0.4305	0.44	0.4365	0.4326	0.4211	0.4284	0.4277	0.4274	0.4263	0.4305	0.4301
	250	1	6	0.4016	0.3916	0.4095	0.4221	0.3982	0.4204	0.4053	0.4049	0.4119	0.4221	0.40876		300	8	4	0.4232	0.4439	0.4091	0.4372	0.4302	0.4302	0.4326	0.4375	0.4295	0.4277	0.43011
	250	6	9	0.4148	0.4158	0.4042	0.4063	0.4112	0.4077	0.4175	0.4091	0.3926	0.4084	0.40876		150	10	NULL	0.426	0.433	0.4256	0.4281	0.44	0.4305	0.4291	0.4326	0.4249	0.4316	0.43014
	150	10	7	0.4279	0.3984	0.4179	0.4053	0.4028	0.4088	0.4084	0.4046	0.3947	0.4189	0.40877		300	4	10	0.4404	0.4323	0.4274	0.4172	0.4375	0.4351	0.4214	0.4305	0.4232	0.4368	0.43018
	100	10	8	0.4136	0.3889	0.4121	0.4098	0.4221	0.4084	0.4	0.4263	0.4	0.4067	0.40879		250	5	7	0.4446	0.427	0.4354	0.4214	0.4277	0.4316	0.4246	0.4179	0.447	0.4249	0.43021
	200	9	NULL	0.4099	0.4047	0.4163	0.4011	0.4	0.4046	0.4165	0.4133	0.4112	0.4109	0.40885		100	4	5	0.4382	0.4172	0.4196	0.4354	0.4382	0.4411	0.4404	0.4137	0.4316	0.4274	0.43028
	300	4	6	0.3765	0.4274	0.4047	0.4161	0.4028	0.4084	0.414	0.4172	0.4025	0.4189	0.40885		100	8	10	0.4323	0.4288	0.4284	0.4425	0.4516	0.4179	0.4186	0.4193	0.4333	0.4302	0.43029
	300	4	7	0.419	0.4042	0.4105	0.4014	0.4158	0.3993	0.4312	0.4063	0.3968	0.4042	0.40887		300	8	9	0.4344	0.4309	0.4309	0.4204	0.4404	0.4305	0.4379	0.4361	0.4186	0.4228	0.43029
	300	7	5	0.4077	0.4053	0.3974	0.4095	0.4158	0.4137	0.4098	0.3993	0.4042	0.426	0.40887		250	4	7	0.4256	0.426	0.4421	0.4232	0.4411	0.4305	0.4295	0.4323	0.4225	0.4305	0.43033
	300	9	6	0.4044	0.3979	0.4095	0.4263	0.4032	0.3951	0.4172	0.3993	0.4253	0.4109	0.40891		200	7	9	0.4484	0.4277	0.4207	0.4119	0.4526	0.434	0.4358	0.4081	0.4277	0.4365	0.43034
	200	10	9	0.4087	0.4026	0.3884	0.4102	0.4281	0.4119	0.3968	0.4186	0.4025	0.4214	0.40892		100	9	9	0.4449	0.4295	0.4267	0.427	0.4361	0.4298	0.4284	0.4351	0.4102	0.4361	0.43038
	200	1	6	0.4286	0.4074	0.4058	0.406	0.4172	0.4063	0.407	0.4147	0.3961	0.4004	0.40895		300	4	8	0.4351	0.4319	0.4214	0.4386	0.4291	0.4267	0.4333	0.4365	0.4302	0.4218	0.43046
	250	7	10	0.4118	0.3942	0.4058	0.4267	0.4112	0.4154	0.4151	0.4126	0.3933	0.4035	0.40896		300	5	10	0.446	0.4319	0.4333	0.4333	0.4319	0.4284	0.4193	0.4263	0.4204	0.434	0.43048
	200	9	9	0.4172	0.4079	0.4189	0.4235	0.4182	0.4074	0.3965	0.3961	0.4049	0.3993	0.40899		300	5	9	0.4161	0.4344	0.4344	0.4309	0.4298	0.4365	0.4305	0.4137	0.4288	0.4498	0.43049
	300	2	7	0.4053	0.3963	0.4205	0.4098	0.4112	0.3989	0.4088	0.413	0.4179	0.4084	0.40901		50	2	6	0.434	0.4312	0.4309	0.4204	0.4361	0.4239	0.4211	0.446	0.4277	0.4337	0.4305
	300	2	5	0.4224	0.3963	0.4137	0.4035	0.4053	0.4165	0.4105	0.4074	0.4021	0.4126	0.40903		200	2	6	0.4386	0.4232	0.4098	0.4319	0.4312	0.4305	0.4477	0.4368	0.427	0.4288	0.43055
	150	8	7	0.4156	0.4132	0.4126	0.3975	0.3958	0.4084	0.4025	0.3982	0.4347	0.4123	0.40908		200	6	5	0.4375	0.4281	0.426	0.4189	0.4242	0.427	0.4337	0.4382	0.4218	0.4502	0.43056
	200	9	5	0.4062	0.3937	0.4	0.4196	0.4204	0.4133	0.4116	0.4004	0.4133	0.413	0.40915		150	4	8	0.4456	0.4446	0.4196	0.4284	0.427	0.4239	0.42	0.4326	0.4389	0.4253	0.43059
	150	10	6	0.4105	0.4105	0.3989	0.414	0.414	0.4161	0.3951	0.4049	0.4225	0.4053	0.40918		150	8	7	0.4302	0.434	0.4302	0.4386	0.4305	0.4291	0.4246	0.4344	0.4368	0.4175	0.43059
	200	9	10	0.4093	0.4111	0.4142	0.4137	0.4007	0.4207	0.3993	0.4126	0.4028	0.4074	0.40918		300	9	10	0.4351	0.4263	0.4389	0.4235	0.4235	0.4239	0.4361	0.4249	0.4305	0.4432	0.43059
	200	4	6	0.3896	0.4263	0.41	0.4133	0.4018	0.413	0.4137	0.4109	0.414	0.3996	0.40922		100	7	7	0.4326	0.4389	0.446	0.4246	0.4218	0.4277	0.4288	0.4189	0.4347	0.4326	0.43066
	300	6	8	0.4052	0.3895	0.4	0.4281	0.4193	0.4147	0.4186	0.3944	0.4249	0.3975	0.40922		100	5	9	0.4309	0.44	0.4347	0.434	0.4189	0.4218	0.4323	0.4389	0.4284	0.4267	0.43066
	150	8	9	0.4215	0.43	0.4	0.4165	0.4081	0.4095	0.386	0.4021	0.426	0.3926	0.40923		100	10	7	0.4411	0.4256	0.4305	0.4168	0.4214	0.4309	0.4288	0.434	0.4477	0.4298	0.43066
	300	6	10	0.4137	0.4116	0.4289	0.4077	0.4151	0.4025	0.4077	0.4053	0.4039	0.3961	0.40925		150	8	NULL	0.4326	0.4228	0.4477	0.4298	0.42	0.4291	0.4225	0.4407	0.4249	0.4368	0.43069
	100	7	6	0.3905	0.4037	0.3942	0.4011	0.4137	0.4246	0.4211	0.4214	0.4049	0.4175	0.40927		300	9	7	0.4358	0.426	0.4347	0.4221	0.4386	0.4326	0.434	0.42	0.4235	0.4396	0.43069
	250	4	6	0.4113	0.4305	0.4037	0.3958	0.394	0.4077	0.4035	0.4232	0.4186	0.4046	0.40929		200	7	10	0.4309	0.4221	0.4379	0.4274	0.4484	0.414	0.4235	0.4323	0.4389	0.4319	0.43073
	150	4	5	0.4111	0.4063	0.3942	0.4046	0.4193	0.4053	0.4186	0.407	0.4077	0.4189	0.4093		200	1	7	0.447	0.4232	0.4288	0.4291	0.4309	0.4407	0.4344	0.4291	0.4221	0.4221	0.43074
	250	10	9	0.4196	0.4237	0.4032	0.3972	0.4189	0.4133	0.4175	0.4011	0.4077	0.3909	0.40931		100	6	7	0.4323	0.4393	0.4284	0.4186	0.4354	0.4253	0.4312	0.4393	0.4274	0.4305	0.43077
	50	7	NULL	0.4002	0.4053	0.4021	0.4021	0.4067	0.4158	0.4246	0.4232	0.4116	0.4021	0.40937		300	4	9	0.4305	0.4344	0.4337	0.4344	0.4442	0.4235	0.427	0.4263	0.4361	0.4179	0.4308
	200	10	8	0.4179	0.3932	0.4211	0.3874	0.4172	0.4151	0.4021	0.4214	0.4144	0.4046	0.40944		150	8	6	0.4453	0.433	0.4175	0.4046	0.4326	0.4284	0.4449	0.4221	0.4351	0.4446	0.43081
	250	0	6	0.4108	0.4153	0.4147	0.4109	0.4102	0.4011	0.4144	0.4042	0.4165	0.3965	0.40946		250	1	NULL	0.4404	0.4323	0.427	0.4284	0.4256	0.4389	0.4347	0.4404	0.4179	0.4225	0.43081
	250	6	6	0.406	0.3921	0.4089	0.3996	0.4049	0.4189	0.4053	0.4218	0.4214	0.4158	0.40947		100	5	8	0.4435	0.4242	0.434	0.4442	0.4196	0.4305	0.4337	0.433	0.4253	0.4204	0.43084
	50	6	7	0.4159	0.4116	0.39	0.4207	0.4116	0.4112	0.3996	0.413	0.4126	0.4088	0.4095		100	7	8	0.4319	0.4291	0.4495	0.4354	0.4186	0.4274	0.4253	0.4351	0.4302	0.426	0.43085
	100	1	5	0.4132	0.4126	0.41	0.4196	0.3958	0.4	0.4204	0.4095	0.3986	0.4161	0.40958		250	6	7	0.4256	0.4421	0.44	0.4404	0.4277	0.4267	0.4256	0.42	0.4295	0.4309	0.43085
	150	9	10	0.4072	0.3932	0.41	0.4123	0.4109	0.3982	0.4077	0.4102	0.414	0.4323	0.4096		300	2	7	0.4421	0.4488	0.4379	0.4232	0.4323	0.4235	0.4228	0.4326	0.4295	0.4158	0.43085
	300	7	6	0.4201	0.4211	0.4058	0.3912	0.4025	0.4186	0.4025	0.4077	0.4028	0.4239	0.40962		50	4	7	0.4242	0.4418	0.4253	0.4316	0.4365	0.4414	0.4316	0.4253	0.4228	0.4281	0.43086
	300	2	6	0.4092	0.4037	0.4121	0.4053	0.4053	0.4207	0.406	0.414	0.4021	0.4179	0.40963		300	0	10	0.4439	0.4386	0.4305	0.4351	0.4344	0.4316	0.4298	0.4182	0.4133	0.4333	0.43087
	250	6	NULL	0.4184	0.4011	0.4211	0.4126	0.4196	0.4046	0.407	0.3909	0.4116	0.4098	0.40967		250	6	6	0.4295	0.4347	0.4386	0.4284	0.4218	0.4333	0.4358	0.4218	0.4375	0.4274	0.43088
	200	9	6	0.4162	0.4221	0.4058	0.4098	0.4091	0.3979	0.4098	0.4049	0.4151	0.4063	0.4097		300	10	8	0.4274	0.4214	0.4277	0.4305	0.4207	0.4309	0.4186	0.4453	0.4414	0.4456	0.43095
	50	10	7	0.3962	0.4037	0.4247	0.3944	0.406	0.4032	0.4302	0.4133	0.414	0.4116	0.40973		200	9	8	0.426	0.4379	0.4449	0.427	0.4242	0.427	0.433	0.4449	0.4116	0.4333	0.43098
	200	5	NULL	0.39	0.3963	0.4174	0.4105	0.4098	0.4091	0.4042	0.4172	0.4193	0.4239	0.40977		250	7	8	0.4326	0.4509	0.4207	0.4263	0.4256	0.4351	0.4239	0.4312	0.4375	0.426	0.43098
	50	9	8	0.4172	0.42	0.4005	0.4039	0.4105	0.4053	0.4067	0.4119	0.4095	0.4123	0.40978		250	6	10	0.4249	0.4214	0.4256	0.4379	0.4284	0.4323	0.4288	0.4375	0.4337	0.4396	0.43101
	100	5	5	0.4181	0.4221	0.4084	0.4147	0.4095	0.4116	0.4004	0.4067	0.4018	0.4046	0.40979		250	8	4	0.4505	0.4302	0.4256	0.4358	0.4298	0.4302	0.4319	0.4196	0.4298	0.4267	0.43101
	300	1	7	0.4228	0.4026	0.4037	0.4084	0.4189	0.4137	0.407	0.413	0.3975	0.4105	0.40981		300	5	6	0.4379	0.4228	0.4277	0.4298	0.4414	0.4407	0.4179	0.4274	0.4337	0.4309	0.43102
	300	7	NULL	0.3961	0.3974	0.4126	0.4105	0.407	0.4067	0.4105	0.4182	0.4337	0.4056	0.40983		100	3	4	0.4225	0.4316	0.4137	0.4421	0.453	0.4389	0.426	0.4284	0.4263	0.4281	0.43106
	300	10	6	0.402	0.4179	0.4121	0.4049	0.4049	0.4077	0.394	0.4186	0.4032	0.4333	0.40986		50	5	9	0.4312	0.4375	0.4372	0.4284	0.4053	0.4253	0.4316	0.4319	0.4411	0.4414	0.43109
	200	2	5	0.4034	0.3968	0.4221	0.4165	0.4	0.4168	0.4116	0.4154	0.4014	0.4151	0.40991		100	7	6	0.44	0.4263	0.4267	0.4326	0.4439	0.4316	0.4347	0.4358	0.4211	0.4182	0.43109
	150	9	6	0.404	0.4084	0.42	0.4046	0.4025	0.4088	0.4088	0.4225	0.4004	0.4207	0.41007		250	3	4	0.4218	0.4361	0.4246	0.4432	0.4386	0.4281	0.4358	0.426	0.426	0.4309	0.43111
	100	4	6	0.4012	0.3937	0.4074	0.4263	0.4323	0.4014	0.4133	0.4088	0.4161	0.4007	0.41012		300	8	5	0.4242	0.4368	0.4309	0.4263	0.4439	0.4372	0.4312	0.4253	0.4277	0.4277	0.43112
	100	6	10	0.4131	0.4126	0.4011	0.4011	0.4182	0.3993	0.4189	0.407	0.4256	0.4049	0.41018		200	5	10	0.4474	0.4235	0.4358	0.4151	0.4239	0.4432	0.4221	0.4389	0.4365	0.4249	0.43113
	300	5	7	0.4142	0.4037	0.4111	0.4032	0.4256	0.4119	0.4067	0.4053	0.4112	0.4095	0.41024		150	0	6	0.4404	0.4386	0.4295	0.4253	0.4288	0.4246	0.4386	0.4305	0.4337	0.4214	0.43114
	200	7	6	0.3966	0.4137	0.43	0.4196	0.4172	0.4053	0.4154	0.387	0.4053	0.4137	0.41038		100	10	10	0.4396	0.4263	0.4337	0.4221	0.4253	0.434	0.4274	0.4351	0.4372	0.4309	0.43116
	100	9	8	0.4148	0.3995	0.4047	0.4049	0.4221	0.4053	0.4147	0.4032	0.4147	0.42	0.41039		250	9	10	0.4361	0.4333	0.4263	0.4323	0.4432	0.4239	0.4432	0.4239	0.4393	0.4102	0.43117
	150	0	5	0.4213	0.4205	0.4079	0.4123	0.4098	0.4053	0.4014	0.3958	0.42	0.4105	0.41048		100	5	10	0.4207	0.4316	0.4477	0.4309	0.4158	0.4309	0.4347	0.4284	0.4284	0.4428	0.43119
	300	3	6	0.4017	0.4068	0.4032	0.4028	0.4112	0.413	0.4154	0.4218	0.4182	0.4109	0.4105		100	2	NULL	0.4239	0.4519	0.4193	0.4253	0.4361	0.4375	0.4204	0.433	0.4351	0.4295	0.4312
	250	6	8	0.4031	0.4032	0.4211	0.4014	0.4161	0.4182	0.4168	0.4049	0.4147	0.406	0.41055		300	1	6	0.4242	0.4323	0.4375	0.4354	0.4253	0.4347	0.4351	0.4246	0.4263	0.4368	0.43122
	100	4	9	0.4153	0.3863	0.4263	0.4218	0.4196	0.4137	0.4126	0.4063	0.3954	0.4084	0.41057		300	3	7	0.4477	0.4151	0.426	0.4277	0.4281	0.4295	0.4309	0.4372	0.427	0.4432	0.43124
	150	7	10	0.4099	0.4211	0.4095	0.4025	0.4126	0.3993	0.4133	0.4193	0.4204	0.3986	0.41065		150	2	5	0.4382	0.4368	0.4284	0.4123	0.4474	0.4158	0.4386	0.434	0.4389	0.4221	0.43125
	50	10	10	0.4056	0.4105	0.3963	0.4151	0.4081	0.4196	0.4105	0.4116	0.4196	0.4098	0.41067		150	7	NULL	0.4295	0.4432	0.4182	0.4333	0.4207	0.4495	0.4326	0.4207	0.4375	0.4274	0.43126
	100	10	NULL	0.4039	0.4268	0.4021	0.4067	0.4161	0.4095	0.42	0.4053	0.4137	0.4028	0.41069		250	6	4	0.4196	0.4432	0.4351	0.4133	0.4288	0.4439	0.4449	0.434	0.4211	0.4288	0.43127
	200	8	5	0.4297	0.3911	0.4111	0.4137	0.3965	0.4235	0.4042	0.4098	0.4154	0.4119	0.41069		150	10	7	0.4393	0.4263	0.4277	0.4372	0.4288	0.4274	0.4189	0.4347	0.4386	0.434	0.43129
	100	8	9	0.403	0.4142	0.4089	0.4235	0.4165	0.4095	0.4067	0.4158	0.4042	0.4053	0.41076		250	7	9	0.4372	0.4179	0.4347	0.4291	0.4175	0.4375	0.4365	0.4421	0.4284	0.4323	0.43132
	200	7	5	0.4145	0.4053	0.4226	0.4028	0.413	0.4151	0.4119	0.3996	0.4211	0.4018	0.41077		100	1	5	0.4291	0.4351	0.4277	0.4133	0.44	0.4358	0.446	0.4337	0.4421	0.4105	0.43133
	100	5	9	0.3987	0.4237	0.4037	0.4172	0.4109	0.4126	0.4189	0.394	0.4116	0.4172	0.41085		300	8	7	0.4235	0.4372	0.4439	0.4214	0.4207	0.4382	0.434	0.4249	0.433	0.4365	0.43133
	250	9	8	0.4163	0.4216	0.4189	0.4042	0.3909	0.4102	0.3937	0.4218	0.4196	0.4116	0.41088		250	2	NULL	0.4211	0.4421	0.4351	0.4344	0.4393	0.4418	0.4214	0.4242	0.4351	0.4193	0.43138
	200	5	6	0.4275	0.4053	0.4047	0.4196	0.4056	0.4137	0.4186	0.4049	0.387	0.4221	0.4109		250	5	5	0.4175	0.4281	0.4372	0.4439	0.4467	0.4214	0.4281	0.4333	0.4309	0.427	0.43141
	100	9	7	0.4041	0.4284	0.4011	0.4196	0.3916	0.4158	0.414	0.4186	0.4116	0.4046	0.41094		300	6	NULL	0.4175	0.4316	0.4284	0.4214	0.4288	0.4249	0.4453	0.4544	0.4274	0.4344	0.43141
	100	5	8	0.4123	0.41	0.4153	0.4081	0.4014	0.4081	0.4189	0.4098	0.4098	0.4158	0.41095		200	3	6	0.4232	0.4309	0.4312	0.433	0.446	0.4379	0.4214	0.4235	0.4418	0.4253	0.43142
	300	6	7	0.4014	0.41	0.4	0.4168	0.4042	0.4168	0.4147	0.4211	0.4018	0.4228	0.41096		100	9	7	0.4204	0.4382	0.4396	0.4302	0.4375	0.4365	0.4323	0.4249	0.4302	0.4249	0.43147
	250	3	7	0.4049	0.4158	0.4326	0.4123	0.4091	0.4074	0.406	0.4112	0.4056	0.4049	0.41098		300	7	8	0.4365	0.4196	0.4421	0.434	0.434	0.4351	0.4309	0.44	0.4277	0.4151	0.4315
	200	9	8	0.413	0.3995	0.4179	0.4095	0.4116	0.406	0.4074	0.4123	0.4221	0.4109	0.41102		50	8	6	0.4218	0.4274	0.434	0.446	0.4389	0.4165	0.4319	0.4326	0.4361	0.4298	0.4315
	300	8	5	0.41	0.4253	0.4121	0.3975	0.413	0.4102	0.4098	0.4151	0.4182	0.3996	0.41108		150	0	4	0.4337	0.4253	0.4368	0.4407	0.4365	0.4267	0.4249	0.4228	0.4309	0.4368	0.43151
	150	9	NULL	0.413	0.3926	0.4089	0.4253	0.4147	0.4172	0.4172	0.3986	0.4095	0.4144	0.41114		300	4	NULL	0.4267	0.4305	0.4298	0.4298	0.426	0.4428	0.4126	0.434	0.4467	0.4365	0.43154
	200	4	5	0.4251	0.4232	0.3963	0.407	0.4158	0.3958	0.393	0.4281	0.4116	0.4161	0.4112		250	8	NULL	0.4467	0.4372	0.4389	0.4358	0.4295	0.4112	0.4312	0.4228	0.4186	0.4435	0.43154
	150	9	9	0.4144	0.4105	0.4258	0.4007	0.4196	0.4168	0.4049	0.4081	0.406	0.4053	0.41121		250	4	NULL	0.434	0.4172	0.4249	0.4316	0.4435	0.4439	0.4274	0.4302	0.4351	0.4277	0.43155
	150	6	8	0.419	0.4042	0.4184	0.4133	0.4084	0.3993	0.4032	0.3993	0.4249	0.4228	0.41128		150	6	4	0.4235	0.4316	0.4295	0.4281	0.4407	0.427	0.4404	0.4246	0.4358	0.4344	0.43156
	50	9	10	0.4295	0.4063	0.4174	0.3968	0.4042	0.4112	0.4189	0.4056	0.4049	0.4186	0.41134		150	3	7	0.4393	0.4277	0.4312	0.4347	0.4211	0.4368	0.4288	0.4386	0.4305	0.427	0.43157
	200	1	5	0.4215	0.3963	0.4211	0.4067	0.4172	0.4112	0.4147	0.4021	0.4102	0.4126	0.41136		200	1	6	0.4323	0.4214	0.4446	0.4207	0.4295	0.4312	0.4368	0.4354	0.4312	0.4326	0.43157
	100	8	NULL	0.4075	0.4111	0.4084	0.4165	0.4193	0.4133	0.4123	0.4053	0.4095	0.4109	0.41141		200	10	6	0.4291	0.4393	0.4358	0.4221	0.4186	0.4365	0.447	0.4281	0.4344	0.4249	0.43158
	300	5	8	0.418	0.3916	0.4195	0.4232	0.4246	0.4193	0.3961	0.4151	0.4011	0.4056	0.41141		50	4	8	0.4277	0.4242	0.4396	0.4186	0.4442	0.4512	0.4225	0.4116	0.4425	0.434	0.43161
	50	10	9	0.4088	0.4116	0.4111	0.4053	0.4091	0.414	0.4123	0.4154	0.4235	0.4032	0.41143		300	8	8	0.4425	0.4221	0.4354	0.4249	0.42	0.4418	0.427	0.4361	0.4207	0.4456	0.43161
	250	3	6	0.4124	0.3974	0.4132	0.4074	0.426	0.4133	0.4088	0.4196	0.413	0.4035	0.41146		100	6	9	0.4218	0.4316	0.4337	0.4375	0.44	0.4312	0.4168	0.4235	0.4372	0.4432	0.43165
	100	2	5	0.4205	0.4121	0.3953	0.4151	0.4246	0.4007	0.4067	0.4032	0.4165	0.42	0.41147		200	9	5	0.4225	0.4386	0.4305	0.4358	0.4168	0.4151	0.44	0.4365	0.4428	0.4382	0.43168
	300	7	9	0.4024	0.4158	0.42	0.4119	0.4126	0.4161	0.4032	0.4039	0.4137	0.4151	0.41147		50	6	8	0.4277	0.42	0.4189	0.4428	0.4446	0.4439	0.4256	0.4428	0.4168	0.4337	0.43168
	150	5	8	0.4052	0.4016	0.4326	0.4253	0.4102	0.4081	0.4116	0.393	0.4147	0.413	0.41153		300	0	NULL	0.4358	0.4323	0.4214	0.4411	0.4309	0.4298	0.4351	0.4312	0.4291	0.4305	0.43172
	150	9	8	0.4254	0.4026	0.4058	0.4246	0.4081	0.4063	0.4189	0.4102	0.4168	0.3968	0.41155		150	9	8	0.4568	0.4172	0.4277	0.4179	0.4354	0.4316	0.434	0.44	0.4344	0.4225	0.43175
	200	8	7	0.4	0.4242	0.3911	0.4063	0.4196	0.4232	0.4011	0.4186	0.4249	0.407	0.4116		50	10	9	0.4067	0.4389	0.4456	0.4302	0.4481	0.4239	0.4326	0.4351	0.4295	0.4274	0.4318
	150	5	9	0.418	0.41	0.4126	0.4151	0.4207	0.4084	0.4088	0.4144	0.4042	0.4039	0.41161		100	1	7	0.4225	0.4161	0.4214	0.4488	0.4411	0.4189	0.4316	0.4358	0.4474	0.4347	0.43183
	250	8	6	0.4087	0.4068	0.4274	0.4235	0.4112	0.4116	0.4028	0.4049	0.4081	0.4112	0.41162		50	7	5	0.4354	0.4372	0.4323	0.4386	0.4242	0.4344	0.4256	0.4267	0.4354	0.4288	0.43186
	300	1	6	0.4123	0.4179	0.4205	0.4095	0.3954	0.4232	0.4049	0.4147	0.4154	0.4028	0.41166		250	4	5	0.4418	0.427	0.4298	0.4295	0.4319	0.4207	0.4246	0.4372	0.4239	0.4526	0.4319
	300	10	5	0.4151	0.4053	0.4116	0.4084	0.3993	0.4004	0.4302	0.4274	0.4098	0.4091	0.41166		50	6	NULL	0.4232	0.4467	0.4221	0.4418	0.4379	0.4295	0.4211	0.4333	0.4326	0.4309	0.43191
	300	4	9	0.4267	0.4163	0.4126	0.4161	0.414	0.3828	0.4025	0.4196	0.4081	0.4182	0.41169		200	4	10	0.4158	0.4421	0.4361	0.4382	0.3996	0.434	0.4319	0.4425	0.4368	0.4421	0.43191
	100	6	5	0.428	0.4295	0.4084	0.414	0.407	0.4007	0.4116	0.4147	0.3989	0.4042	0.4117		250	7	5	0.4291	0.4354	0.4284	0.4281	0.4312	0.4442	0.4344	0.433	0.4161	0.4393	0.43192
	100	1	6	0.4158	0.4011	0.4095	0.4053	0.4172	0.4151	0.4165	0.4049	0.4091	0.4225	0.4117		300	4	4	0.4361	0.426	0.4249	0.4196	0.4351	0.4435	0.4347	0.4312	0.4337	0.4344	0.43192
	300	3	7	0.41	0.42	0.4063	0.4172	0.4095	0.4004	0.4035	0.4123	0.42	0.4179	0.41171		300	9	8	0.4168	0.4361	0.4323	0.4249	0.4246	0.4249	0.4439	0.4491	0.4298	0.4368	0.43192
	100	7	10	0.3872	0.3984	0.4142	0.4239	0.42	0.4221	0.4168	0.4147	0.4154	0.4046	0.41173		50	5	6	0.4439	0.4298	0.4316	0.4319	0.4396	0.4218	0.4189	0.4256	0.4358	0.4404	0.43193
	150	2	5	0.4209	0.4111	0.4184	0.406	0.4137	0.4049	0.4154	0.4081	0.4021	0.4168	0.41174		250	3	5	0.4446	0.4421	0.4312	0.4316	0.4175	0.4404	0.4298	0.4154	0.433	0.4337	0.43193
	300	2	8	0.3903	0.4074	0.4279	0.4112	0.3965	0.4246	0.4267	0.4242	0.4088	0.4004	0.4118		300	2	NULL	0.4309	0.4382	0.4277	0.4211	0.4344	0.4284	0.4393	0.4175	0.4375	0.4446	0.43196
	100	6	7	0.4014	0.4158	0.4068	0.4147	0.4168	0.4091	0.4158	0.4189	0.4039	0.4151	0.41183		250	9	NULL	0.434	0.4439	0.4246	0.4407	0.4235	0.427	0.4418	0.4382	0.4256	0.4204	0.43197
	200	0	7	0.4116	0.4	0.4147	0.4295	0.4116	0.4098	0.4067	0.4084	0.4165	0.4098	0.41186		250	10	NULL	0.4319	0.4182	0.4435	0.427	0.4347	0.4228	0.4284	0.4432	0.4404	0.4298	0.43199
	250	0	5	0.4244	0.4174	0.4305	0.4077	0.414	0.394	0.3937	0.4053	0.4147	0.4179	0.41196		300	6	6	0.4358	0.4533	0.4175	0.4372	0.4277	0.4211	0.4319	0.4295	0.4382	0.4277	0.43199
	100	4	7	0.4291	0.4195	0.4079	0.4028	0.4168	0.4053	0.413	0.4067	0.3968	0.4218	0.41197		100	2	6	0.4288	0.4386	0.4368	0.4179	0.4256	0.4298	0.4379	0.4337	0.4375	0.4337	0.43203
	100	3	7	0.4124	0.4037	0.3926	0.4154	0.4028	0.4137	0.4246	0.4253	0.4186	0.4109	0.412		300	2	4	0.4284	0.4179	0.4281	0.4365	0.4389	0.4232	0.4453	0.4477	0.4161	0.4382	0.43203
	250	10	8	0.4191	0.4	0.4126	0.4161	0.4182	0.4105	0.4084	0.4049	0.4221	0.4081	0.412		150	7	9	0.4344	0.44	0.4319	0.4256	0.4379	0.4404	0.4186	0.4218	0.4347	0.4351	0.43204
	250	4	7	0.423	0.4205	0.4042	0.4235	0.407	0.4028	0.4204	0.4175	0.4028	0.3986	0.41203		250	1	6	0.4225	0.4432	0.4358	0.433	0.4396	0.4407	0.4235	0.4239	0.4396	0.4186	0.43204
	100	10	6	0.4254	0.4189	0.4216	0.4084	0.413	0.414	0.4074	0.4133	0.3912	0.4077	0.41209		200	4	9	0.4498	0.4372	0.4137	0.4396	0.4358	0.4333	0.4368	0.4253	0.4288	0.4204	0.43207
	250	9	6	0.4349	0.4074	0.4005	0.3937	0.4116	0.4225	0.4168	0.4161	0.4081	0.4095	0.41211		200	10	NULL	0.4463	0.4225	0.4263	0.4361	0.4319	0.4277	0.4365	0.426	0.433	0.4344	0.43207
	50	7	6	0.4017	0.4026	0.4205	0.42	0.4144	0.4081	0.4232	0.4119	0.4039	0.4151	0.41214		250	10	5	0.4221	0.4375	0.4337	0.4253	0.4246	0.4323	0.4298	0.4323	0.4435	0.4396	0.43207
	150	5	NULL	0.4129	0.4237	0.3958	0.4056	0.4172	0.4112	0.4091	0.4186	0.4032	0.4242	0.41215		300	5	NULL	0.4263	0.4418	0.413	0.44	0.4389	0.4319	0.4337	0.4379	0.4411	0.4161	0.43207
	150	3	7	0.4121	0.4284	0.4263	0.4018	0.4018	0.4147	0.3933	0.406	0.4102	0.427	0.41216		50	2	7	0.4256	0.4295	0.4351	0.4425	0.4449	0.4309	0.42	0.4316	0.4382	0.4228	0.43211
	250	5	5	0.4114	0.4021	0.42	0.4088	0.4179	0.4284	0.3982	0.414	0.4154	0.4056	0.41218		150	1	NULL	0.426	0.4288	0.4291	0.44	0.4305	0.4225	0.4298	0.4474	0.4333	0.4337	0.43211
	50	8	6	0.4206	0.4105	0.3884	0.4151	0.4189	0.4109	0.4123	0.4175	0.4077	0.4204	0.41223		300	1	10	0.4382	0.433	0.4274	0.4396	0.4382	0.4281	0.4309	0.4288	0.4302	0.4267	0.43211
	100	3	8	0.3971	0.4216	0.4168	0.4112	0.4049	0.4049	0.4151	0.4144	0.4175	0.4189	0.41224		100	10	9	0.4428	0.4288	0.4218	0.4382	0.434	0.433	0.4372	0.4309	0.4305	0.4242	0.43214
	50	10	8	0.4146	0.4111	0.4221	0.4042	0.3989	0.414	0.4109	0.4165	0.4109	0.4193	0.41225		250	1	5	0.4375	0.4302	0.4347	0.4467	0.4284	0.4172	0.4291	0.4267	0.44	0.4309	0.43214
	50	5	5	0.4091	0.4205	0.4226	0.4116	0.4133	0.4091	0.407	0.4116	0.4042	0.414	0.4123		150	7	5	0.4235	0.4274	0.4291	0.4249	0.446	0.4411	0.427	0.4288	0.4439	0.4298	0.43215
	200	2	7	0.4021	0.4147	0.4074	0.4218	0.4014	0.4253	0.4158	0.4207	0.4186	0.3954	0.41232		150	8	9	0.4418	0.4284	0.4256	0.4137	0.4407	0.426	0.4347	0.4277	0.4358	0.4477	0.43221
	200	6	6	0.4086	0.4179	0.4258	0.4239	0.3902	0.4116	0.4035	0.407	0.4249	0.4098	0.41232		300	6	10	0.4232	0.4379	0.4295	0.453	0.4316	0.4337	0.414	0.4235	0.4375	0.4382	0.43221
	100	6	9	0.4094	0.39	0.4211	0.4004	0.4119	0.4284	0.4263	0.4091	0.4302	0.3965	0.41233		200	4	4	0.4421	0.4481	0.4249	0.4246	0.4207	0.4418	0.4368	0.4295	0.42	0.4337	0.43222
	200	10	6	0.3936	0.4068	0.4153	0.4151	0.4119	0.4189	0.4161	0.413	0.4228	0.4098	0.41233		300	3	8	0.4302	0.4295	0.434	0.4386	0.4421	0.4263	0.4288	0.4175	0.4396	0.4361	0.43227
	200	7	10	0.4013	0.4121	0.4079	0.4053	0.4186	0.4277	0.4098	0.4168	0.4182	0.4056	0.41233		200	6	10	0.4309	0.4204	0.4274	0.4375	0.4316	0.426	0.4253	0.4404	0.4393	0.4439	0.43227
	150	2	8	0.4224	0.4063	0.4111	0.4063	0.4032	0.4077	0.4151	0.4105	0.4204	0.4214	0.41244		200	2	5	0.4249	0.4316	0.4281	0.4235	0.44	0.4361	0.4418	0.427	0.4319	0.4382	0.43231
	100	10	7	0.4285	0.3968	0.4111	0.4277	0.4039	0.4098	0.4175	0.4105	0.4126	0.4067	0.41251		200	9	9	0.4246	0.427	0.4161	0.4582	0.4414	0.4309	0.4442	0.4186	0.4344	0.4277	0.43231
	100	2	6	0.4151	0.4068	0.4211	0.4112	0.4186	0.4021	0.4175	0.3982	0.4291	0.4056	0.41253		250	6	8	0.4358	0.4253	0.4418	0.4186	0.4214	0.4379	0.4288	0.4477	0.4432	0.4228	0.43233
	50	7	9	0.3826	0.4111	0.4226	0.4077	0.4221	0.4189	0.4112	0.4112	0.4218	0.4165	0.41257		250	5	8	0.4396	0.433	0.42	0.4312	0.4344	0.4365	0.4305	0.4263	0.4368	0.4351	0.43234
	200	2	8	0.4241	0.41	0.4184	0.406	0.4035	0.4242	0.4035	0.4249	0.4053	0.406	0.41259		150	4	9	0.4347	0.4365	0.44	0.4326	0.4193	0.4281	0.4505	0.4446	0.4182	0.4189	0.43234
	250	1	7	0.4089	0.4084	0.4189	0.4011	0.4126	0.4221	0.4154	0.4039	0.4126	0.4221	0.4126		300	6	7	0.4442	0.4298	0.4316	0.4214	0.4432	0.427	0.4316	0.4312	0.4302	0.4333	0.43235
	100	5	7	0.4036	0.4016	0.4221	0.42	0.4042	0.4218	0.407	0.4274	0.4116	0.407	0.41263		150	2	4	0.4365	0.4239	0.4407	0.4305	0.4316	0.4295	0.4309	0.426	0.4298	0.4442	0.43236
	200	5	5	0.4175	0.42	0.4137	0.4088	0.3986	0.3923	0.4102	0.4105	0.4309	0.4242	0.41267		300	5	4	0.426	0.4277	0.433	0.4309	0.4361	0.4295	0.44	0.4407	0.4274	0.4323	0.43236
	100	4	5	0.4159	0.4089	0.4	0.414	0.3989	0.4182	0.4154	0.4239	0.4056	0.426	0.41268		50	8	9	0.4407	0.4354	0.4305	0.4435	0.4291	0.4386	0.427	0.4112	0.4305	0.4372	0.43237
	100	10	9	0.408	0.4026	0.4174	0.4158	0.4074	0.4179	0.407	0.4116	0.4182	0.4214	0.41273		150	7	6	0.4407	0.42	0.4449	0.4344	0.4263	0.4249	0.4389	0.4305	0.4319	0.4312	0.43237
	200	4	9	0.4139	0.4121	0.3968	0.4165	0.3982	0.4211	0.4295	0.406	0.4147	0.4186	0.41274		300	10	NULL	0.4309	0.4263	0.4207	0.4305	0.4242	0.4467	0.4453	0.4389	0.4189	0.4421	0.43245
	100	3	5	0.4042	0.3958	0.4279	0.4274	0.4028	0.4172	0.4277	0.4035	0.4112	0.4098	0.41275		150	0	10	0.434	0.4253	0.434	0.4354	0.4193	0.4347	0.4418	0.4386	0.434	0.4274	0.43245
	200	1	7	0.4083	0.3926	0.4126	0.4154	0.4053	0.4291	0.4256	0.4179	0.4168	0.4042	0.41278		250	2	8	0.434	0.4175	0.4274	0.4477	0.4365	0.4312	0.4407	0.4267	0.4425	0.4204	0.43246
	150	7	8	0.4191	0.4058	0.4189	0.4035	0.4182	0.4295	0.4046	0.4109	0.4119	0.4056	0.4128		250	10	8	0.4519	0.4312	0.4432	0.4326	0.4421	0.4354	0.4147	0.4239	0.4228	0.4274	0.43252
	200	6	NULL	0.4225	0.3842	0.4158	0.4179	0.4246	0.4221	0.4021	0.406	0.4133	0.42	0.41285		100	2	5	0.4351	0.4407	0.4277	0.4316	0.4126	0.4361	0.4309	0.4365	0.4411	0.433	0.43253
	200	0	5	0.4085	0.4	0.4042	0.4144	0.4189	0.426	0.4109	0.4225	0.4144	0.4091	0.41289		250	4	8	0.4428	0.4372	0.4379	0.4323	0.4337	0.4242	0.4196	0.4337	0.4407	0.4239	0.4326
	150	4	8	0.3988	0.4153	0.4132	0.427	0.4189	0.4018	0.414	0.4112	0.4326	0.3965	0.41293		200	8	5	0.4291	0.4204	0.4386	0.4368	0.4372	0.4267	0.4232	0.4421	0.4319	0.4404	0.43264
	100	3	6	0.4286	0.3942	0.4168	0.4161	0.4137	0.4151	0.4305	0.4144	0.386	0.414	0.41294		300	7	4	0.4253	0.434	0.4263	0.4309	0.4305	0.4365	0.4418	0.4302	0.4421	0.4288	0.43264
	300	5	10	0.3982	0.4158	0.4058	0.4098	0.4225	0.4088	0.4161	0.4161	0.4144	0.4225	0.413		200	5	5	0.4372	0.4365	0.4407	0.4365	0.4305	0.4281	0.4291	0.4256	0.4295	0.4333	0.4327
	300	9	5	0.4102	0.4311	0.4168	0.4144	0.4067	0.4133	0.4175	0.4105	0.407	0.4025	0.413		100	5	5	0.4302	0.4316	0.4326	0.4379	0.4344	0.4218	0.4425	0.4295	0.4421	0.4246	0.43272
	50	9	NULL	0.429	0.4016	0.4311	0.3986	0.4007	0.4232	0.3965	0.414	0.4225	0.4137	0.41309		100	3	9	0.44	0.4393	0.4414	0.4221	0.4302	0.4389	0.4196	0.4284	0.4379	0.4295	0.43273
	250	7	NULL	0.4195	0.4016	0.4095	0.4109	0.4095	0.4056	0.4028	0.4189	0.4281	0.4246	0.4131		300	2	10	0.4333	0.434	0.4225	0.4404	0.4354	0.4214	0.4365	0.4347	0.4337	0.4354	0.43273
	100	4	8	0.4078	0.4111	0.4063	0.4049	0.4207	0.4126	0.4218	0.4112	0.4088	0.426	0.41312		200	3	8	0.4319	0.414	0.4326	0.4274	0.4316	0.4309	0.4435	0.4375	0.4449	0.433	0.43273
	150	4	7	0.4135	0.4184	0.4279	0.406	0.4004	0.4161	0.4253	0.4077	0.4074	0.4088	0.41315		100	4	6	0.4281	0.4291	0.4425	0.446	0.4291	0.433	0.4221	0.426	0.4523	0.4193	0.43275
	300	3	9	0.4184	0.4226	0.4063	0.407	0.4137	0.4074	0.4144	0.4172	0.413	0.4116	0.41316		50	4	4	0.4267	0.4326	0.4382	0.4277	0.4253	0.4179	0.434	0.4582	0.4256	0.4418	0.4328
	300	3	5	0.3995	0.4084	0.4168	0.4102	0.4196	0.4253	0.4228	0.4102	0.4028	0.4165	0.41321		50	5	NULL	0.4386	0.4358	0.433	0.4396	0.4361	0.4309	0.4379	0.4232	0.434	0.4189	0.4328
	150	7	6	0.4089	0.4137	0.4179	0.4165	0.4158	0.4081	0.4046	0.4046	0.4242	0.4182	0.41325		250	8	8	0.4316	0.4372	0.434	0.4393	0.4316	0.4382	0.4302	0.4284	0.4193	0.4382	0.4328
	300	0	6	0.4041	0.4179	0.4142	0.413	0.4207	0.4126	0.4214	0.4105	0.407	0.4112	0.41326		50	5	5	0.4358	0.4221	0.427	0.4488	0.4214	0.4358	0.4281	0.4358	0.4372	0.4361	0.43281
	200	7	NULL	0.4179	0.4195	0.4132	0.4081	0.4018	0.4284	0.4042	0.4175	0.4095	0.4126	0.41327		250	4	9	0.4449	0.4333	0.4386	0.4365	0.4361	0.4333	0.4242	0.413	0.4344	0.434	0.43283
	250	8	7	0.4056	0.4326	0.4295	0.4218	0.4249	0.4088	0.4116	0.4007	0.4067	0.3905	0.41327		250	8	6	0.4407	0.4242	0.4467	0.4368	0.427	0.4386	0.4347	0.4379	0.4204	0.4214	0.43284
	250	9	5	0.4122	0.4263	0.3995	0.4179	0.4046	0.4098	0.407	0.4147	0.4186	0.4221	0.41327		200	2	10	0.4295	0.4309	0.4344	0.4428	0.4267	0.4421	0.4211	0.4351	0.4354	0.4305	0.43285
	150	0	4	0.4154	0.4126	0.4174	0.413	0.3961	0.4126	0.4112	0.4249	0.4137	0.4161	0.4133		100	7	5	0.426	0.4425	0.4291	0.4414	0.4204	0.4393	0.4358	0.4249	0.4333	0.4361	0.43288
	150	5	5	0.4063	0.3989	0.4226	0.413	0.4126	0.4214	0.4165	0.4074	0.4242	0.4105	0.41334		200	6	9	0.4295	0.4316	0.4351	0.4246	0.4326	0.4474	0.4484	0.4411	0.4144	0.4242	0.43289
	100	2	4	0.4123	0.4037	0.3937	0.4077	0.4161	0.4337	0.4421	0.4	0.4119	0.4123	0.41335		250	10	6	0.4347	0.4284	0.4242	0.4284	0.4351	0.4225	0.4333	0.447	0.4354	0.44	0.4329
	200	6	5	0.4148	0.42	0.4121	0.4039	0.4081	0.4105	0.4025	0.4225	0.4218	0.4175	0.41337		100	4	10	0.4351	0.4326	0.4298	0.4347	0.4274	0.4319	0.4386	0.447	0.414	0.4379	0.4329
	200	3	7	0.4075	0.4053	0.4053	0.4168	0.4253	0.413	0.4207	0.4249	0.4053	0.4098	0.41339		300	4	7	0.4467	0.4389	0.4312	0.4246	0.4358	0.4414	0.4267	0.4298	0.4214	0.4326	0.43291
	200	5	7	0.4194	0.3884	0.4153	0.4316	0.4189	0.4211	0.4056	0.4133	0.4154	0.4049	0.41339		250	0	5	0.4305	0.4225	0.4326	0.4554	0.434	0.4368	0.4302	0.4337	0.4253	0.4281	0.43291
	150	1	5	0.4203	0.4216	0.4153	0.4207	0.4035	0.4077	0.4077	0.4175	0.406	0.4137	0.4134		250	4	10	0.4182	0.4333	0.4375	0.4298	0.4235	0.4414	0.4368	0.4411	0.434	0.434	0.43296
	100	0	5	0.4181	0.4021	0.4126	0.4172	0.4189	0.4207	0.4158	0.4021	0.4225	0.4042	0.41342		100	10	6	0.4526	0.4172	0.4337	0.4298	0.4323	0.4284	0.4351	0.434	0.4249	0.4421	0.43301
	250	5	10	0.4134	0.4032	0.4363	0.4063	0.4256	0.4102	0.4116	0.4154	0.4067	0.4056	0.41343		150	2	6	0.4288	0.4281	0.4463	0.4354	0.4337	0.4389	0.4386	0.4281	0.4172	0.4351	0.43302
	150	6	5	0.4238	0.4084	0.4032	0.4211	0.4172	0.4095	0.4179	0.4067	0.4172	0.4098	0.41348		150	10	8	0.4411	0.4344	0.4228	0.4375	0.4326	0.4351	0.4211	0.4235	0.4491	0.433	0.43302
	200	5	4	0.4331	0.3968	0.4153	0.4123	0.4225	0.414	0.4095	0.4109	0.414	0.4067	0.41351		250	9	4	0.4207	0.4425	0.4207	0.4309	0.4228	0.4533	0.4456	0.4298	0.4246	0.4393	0.43302
	250	3	8	0.4334	0.4211	0.4247	0.4196	0.4032	0.414	0.3961	0.3975	0.4091	0.4165	0.41352		300	7	NULL	0.4182	0.4365	0.4372	0.4379	0.4274	0.426	0.4456	0.4246	0.4432	0.4337	0.43303
	300	3	4	0.4308	0.4142	0.4005	0.4154	0.4277	0.4095	0.393	0.4147	0.4067	0.4228	0.41353		250	2	6	0.4505	0.4312	0.4386	0.4158	0.4214	0.4393	0.4361	0.4347	0.4302	0.4326	0.43304
	50	8	10	0.3975	0.4179	0.4042	0.4232	0.4225	0.4228	0.4063	0.4158	0.4154	0.4098	0.41354		150	9	10	0.4337	0.4168	0.4393	0.4218	0.4582	0.4365	0.4393	0.4242	0.427	0.4337	0.43305
	300	4	4	0.4314	0.4168	0.4005	0.4095	0.3972	0.4242	0.4116	0.4253	0.4144	0.4046	0.41355		300	2	5	0.4344	0.4404	0.4274	0.4291	0.4312	0.4309	0.4288	0.4365	0.4358	0.4361	0.43306
	100	6	6	0.4205	0.4063	0.4132	0.4084	0.4161	0.4196	0.4039	0.4302	0.4042	0.4137	0.41361		250	8	9	0.4446	0.433	0.4253	0.4221	0.4235	0.4519	0.4386	0.4168	0.4396	0.4354	0.43308
	250	3	5	0.4132	0.4163	0.3995	0.407	0.4207	0.4193	0.3968	0.4274	0.4218	0.4147	0.41367		300	10	10	0.4439	0.4196	0.4404	0.4407	0.4228	0.433	0.4326	0.454	0.4098	0.434	0.43308
	50	8	9	0.4213	0.4247	0.4016	0.4267	0.413	0.4074	0.4151	0.4165	0.4182	0.3923	0.41368		100	2	4	0.4172	0.4358	0.4351	0.4425	0.4344	0.4204	0.4354	0.4372	0.4351	0.4379	0.4331
	150	3	8	0.4315	0.4132	0.4037	0.4112	0.413	0.4133	0.4063	0.4	0.4225	0.4221	0.41368		300	4	6	0.4298	0.4267	0.4379	0.4425	0.4316	0.4316	0.4291	0.4211	0.4432	0.4375	0.4331
	250	6	10	0.4038	0.4184	0.4242	0.4032	0.4126	0.4235	0.4084	0.4081	0.4256	0.4091	0.41369		150	5	4	0.4498	0.4319	0.4361	0.4368	0.4291	0.4235	0.4179	0.4421	0.4281	0.4358	0.43311
	50	8	7	0.4369	0.4121	0.4153	0.4095	0.427	0.4049	0.4119	0.4144	0.4035	0.4014	0.41369		150	7	10	0.4312	0.4123	0.4354	0.4218	0.4235	0.4361	0.4442	0.4407	0.4428	0.4432	0.43312
	200	3	5	0.3973	0.4158	0.4163	0.4154	0.4228	0.4014	0.4154	0.4172	0.4109	0.4249	0.41374		100	8	9	0.4361	0.433	0.427	0.4253	0.4295	0.4186	0.4544	0.4354	0.4344	0.4375	0.43312
	100	0	6	0.4042	0.4174	0.3895	0.4291	0.4091	0.4049	0.4284	0.4165	0.4193	0.4193	0.41377		250	10	9	0.4284	0.4281	0.4154	0.4302	0.4456	0.4347	0.4404	0.4365	0.4386	0.4333	0.43312
	150	5	10	0.4201	0.4105	0.4205	0.4182	0.4039	0.4105	0.4165	0.4091	0.4098	0.4186	0.41377		300	1	NULL	0.4316	0.4277	0.427	0.4523	0.4228	0.4379	0.4393	0.4284	0.4267	0.4386	0.43323
	150	10	5	0.4196	0.4121	0.4	0.4319	0.4207	0.4137	0.3975	0.4154	0.4049	0.4228	0.41386		50	8	7	0.4358	0.4263	0.4344	0.4365	0.4495	0.4158	0.4425	0.4256	0.4386	0.4274	0.43324
	300	5	9	0.4206	0.4184	0.4137	0.4018	0.4077	0.4074	0.406	0.4105	0.4351	0.4175	0.41387		200	2	NULL	0.4298	0.4368	0.4246	0.4323	0.427	0.4375	0.4344	0.4474	0.4267	0.4361	0.43326
	100	8	7	0.4262	0.4195	0.43	0.4228	0.4035	0.3975	0.3961	0.414	0.4225	0.4067	0.41388		250	7	7	0.4298	0.4288	0.4239	0.427	0.4361	0.4393	0.4484	0.4288	0.4347	0.4358	0.43326
	150	7	5	0.4245	0.4253	0.4137	0.4126	0.4133	0.4014	0.3884	0.4221	0.4165	0.4214	0.41392		100	6	10	0.4439	0.4309	0.4126	0.4207	0.4358	0.4446	0.4523	0.4242	0.4351	0.4326	0.43327
	250	0	7	0.4414	0.4079	0.4042	0.4091	0.4126	0.4084	0.4196	0.4154	0.4049	0.4158	0.41393		200	3	NULL	0.4312	0.427	0.4211	0.4291	0.4358	0.4425	0.4361	0.4502	0.4253	0.4344	0.43327
	300	10	4	0.3944	0.41	0.4268	0.4193	0.4186	0.4298	0.4032	0.4168	0.4126	0.4081	0.41396		100	3	NULL	0.4337	0.4302	0.4372	0.4344	0.4319	0.4242	0.4284	0.4347	0.4386	0.4396	0.43329
	150	1	7	0.3971	0.4253	0.4195	0.4172	0.4077	0.4175	0.4232	0.4074	0.4123	0.4126	0.41398		250	10	7	0.4439	0.4281	0.4446	0.447	0.4333	0.4463	0.4239	0.4098	0.4312	0.4249	0.4333
	100	6	NULL	0.4191	0.4026	0.4305	0.4235	0.4175	0.4053	0.4039	0.413	0.4175	0.407	0.41399		250	3	7	0.4333	0.434	0.4386	0.44	0.4291	0.427	0.4333	0.447	0.4309	0.42	0.43332
	250	8	5	0.4245	0.4011	0.4153	0.4232	0.4165	0.4102	0.4151	0.4077	0.4161	0.4102	0.41399		150	1	10	0.4309	0.4144	0.4274	0.4221	0.434	0.4435	0.4347	0.4354	0.433	0.4579	0.43333
	200	3	8	0.4203	0.4026	0.4095	0.4081	0.4161	0.4165	0.4161	0.4042	0.4211	0.4256	0.41401		50	8	NULL	0.4288	0.4281	0.4267	0.4368	0.4446	0.4225	0.4432	0.4382	0.427	0.4375	0.43334
	250	5	NULL	0.4227	0.4032	0.4126	0.4151	0.4165	0.4144	0.4204	0.407	0.4098	0.4193	0.4141		100	6	8	0.4358	0.4347	0.4319	0.4302	0.434	0.4295	0.4396	0.4375	0.4221	0.4382	0.43335
	250	0	8	0.4181	0.4242	0.4037	0.4249	0.4365	0.4084	0.4007	0.4091	0.4112	0.4046	0.41414		200	0	4	0.4347	0.4516	0.4182	0.4354	0.4291	0.4277	0.4288	0.4351	0.4375	0.4354	0.43335
	250	4	5	0.4062	0.4195	0.4042	0.4042	0.4119	0.4137	0.4207	0.4179	0.42	0.4232	0.41415		250	8	7	0.4414	0.4449	0.4428	0.4375	0.4375	0.4239	0.4182	0.4449	0.4225	0.42	0.43336
	200	4	8	0.4202	0.4137	0.4184	0.4053	0.4004	0.4165	0.4302	0.4161	0.4088	0.4126	0.41422		250	3	NULL	0.4351	0.4474	0.4389	0.4098	0.427	0.4404	0.4375	0.4309	0.4242	0.4428	0.4334
	250	6	5	0.4341	0.4084	0.4205	0.4102	0.4042	0.42	0.3933	0.4267	0.4161	0.4091	0.41426		50	6	7	0.4235	0.4302	0.4418	0.4477	0.4319	0.433	0.4316	0.4225	0.4253	0.447	0.43345
	200	8	6	0.405	0.41	0.4168	0.4235	0.4232	0.4242	0.4074	0.4063	0.413	0.4133	0.41427		150	3	5	0.4333	0.4491	0.4267	0.44	0.4316	0.4225	0.4337	0.4295	0.4225	0.4456	0.43345
	250	7	5	0.4229	0.4111	0.4047	0.414	0.4207	0.4112	0.434	0.4119	0.4182	0.394	0.41427		300	1	8	0.4337	0.4267	0.4333	0.4519	0.4382	0.4386	0.44	0.4249	0.4161	0.4312	0.43346
	250	3	9	0.4174	0.4116	0.4247	0.4147	0.4175	0.4182	0.4161	0.414	0.4011	0.4077	0.4143		200	0	NULL	0.4235	0.4561	0.4228	0.4495	0.4274	0.4389	0.4491	0.4158	0.4246	0.427	0.43347
	50	9	6	0.4116	0.4179	0.4116	0.4165	0.426	0.4112	0.4133	0.4091	0.4102	0.4161	0.41435		200	8	9	0.4291	0.4347	0.426	0.4302	0.4309	0.4375	0.4351	0.4375	0.4316	0.4421	0.43347
	50	8	5	0.3991	0.4205	0.4168	0.406	0.4189	0.4151	0.4091	0.4154	0.4421	0.4014	0.41444		150	2	7	0.4456	0.4242	0.4491	0.4211	0.4165	0.4386	0.4291	0.4323	0.4435	0.4347	0.43347
	150	2	7	0.4146	0.4168	0.4121	0.4246	0.3972	0.4221	0.4232	0.414	0.4	0.4204	0.4145		150	5	10	0.4379	0.4361	0.434	0.4418	0.4267	0.4439	0.4218	0.4333	0.4316	0.4277	0.43348
	200	2	6	0.39	0.4163	0.4184	0.4207	0.4172	0.4154	0.4126	0.4119	0.4151	0.4274	0.4145		200	10	5	0.4302	0.4256	0.4295	0.4323	0.4277	0.4161	0.4379	0.4404	0.4432	0.4519	0.43348
	50	5	7	0.4162	0.4053	0.4079	0.4189	0.4147	0.4109	0.4225	0.4112	0.4218	0.4158	0.41452		100	6	5	0.4095	0.4561	0.4344	0.4168	0.4375	0.4207	0.4368	0.4393	0.4432	0.4407	0.4335
	250	7	6	0.4104	0.4195	0.4216	0.4021	0.4133	0.4119	0.4028	0.4172	0.4291	0.4175	0.41454		200	7	7	0.4228	0.4288	0.4291	0.4305	0.4421	0.4432	0.4312	0.4302	0.4404	0.4368	0.43351
	100	6	8	0.4201	0.4189	0.4195	0.414	0.4193	0.4158	0.4088	0.4039	0.4088	0.4165	0.41456		150	1	7	0.4432	0.4204	0.4439	0.4211	0.4295	0.4428	0.4375	0.4253	0.4326	0.4389	0.43352
	150	1	6	0.4089	0.4189	0.4074	0.4189	0.4112	0.4277	0.4221	0.3986	0.4014	0.4305	0.41456		300	8	6	0.4333	0.4393	0.4439	0.4393	0.4225	0.4316	0.4281	0.4393	0.4242	0.4337	0.43352
	200	4	NULL	0.4198	0.4147	0.4026	0.4302	0.4032	0.4309	0.4165	0.4109	0.4032	0.414	0.4146		250	7	6	0.4509	0.4361	0.4323	0.4323	0.4411	0.44	0.4372	0.4221	0.4179	0.4256	0.43355
	100	9	NULL	0.4076	0.4158	0.4195	0.4189	0.4189	0.42	0.414	0.4091	0.4126	0.4098	0.41462		250	2	9	0.4256	0.4418	0.4428	0.4386	0.4333	0.4393	0.4263	0.4411	0.4281	0.4186	0.43355
	250	1	5	0.4067	0.4253	0.4216	0.4235	0.4046	0.4105	0.4039	0.4189	0.4186	0.4133	0.41469		300	10	7	0.4375	0.4375	0.433	0.4333	0.4326	0.4228	0.4302	0.4326	0.4375	0.4386	0.43356
	300	3	8	0.4374	0.4042	0.4168	0.4098	0.4098	0.4221	0.4133	0.3975	0.4158	0.4204	0.41471		100	0	7	0.4467	0.4316	0.4298	0.4351	0.4488	0.4312	0.4242	0.4228	0.4421	0.4235	0.43358
	200	0	4	0.4098	0.4237	0.4221	0.4074	0.4291	0.4112	0.4039	0.4246	0.407	0.4084	0.41472		200	8	4	0.4119	0.4432	0.4491	0.4249	0.4386	0.4242	0.427	0.446	0.433	0.4379	0.43358
	50	6	NULL	0.4288	0.3989	0.4	0.4221	0.4151	0.4179	0.4182	0.4158	0.4151	0.4154	0.41473		150	6	9	0.4474	0.4368	0.4239	0.4267	0.4242	0.4246	0.4382	0.4435	0.4246	0.446	0.43359
	300	2	9	0.419	0.4284	0.4095	0.4147	0.4105	0.4116	0.4105	0.4161	0.4196	0.4081	0.4148		200	10	8	0.4425	0.4323	0.4379	0.4204	0.4411	0.4509	0.4351	0.4277	0.4309	0.4172	0.4336
	150	4	4	0.4197	0.4074	0.4074	0.4182	0.4221	0.4084	0.4102	0.4095	0.4091	0.4361	0.41481		100	3	10	0.4221	0.4298	0.4235	0.4175	0.4361	0.4421	0.4449	0.4512	0.4253	0.4435	0.4336
	300	2	4	0.4284	0.4089	0.4268	0.4235	0.4228	0.414	0.3968	0.4105	0.4098	0.4067	0.41482		300	5	8	0.4326	0.4389	0.4246	0.4267	0.4365	0.4361	0.4375	0.4361	0.4393	0.4277	0.4336
	50	6	9	0.4219	0.4137	0.4326	0.4228	0.4109	0.4119	0.394	0.4116	0.4147	0.4144	0.41485		150	6	10	0.4421	0.4368	0.4418	0.4228	0.4375	0.4291	0.4302	0.4337	0.434	0.4281	0.43361
	250	4	9	0.4213	0.4316	0.4116	0.4151	0.413	0.4102	0.4074	0.3982	0.4277	0.413	0.41491		250	4	4	0.4393	0.4256	0.4326	0.4446	0.44	0.4193	0.4302	0.4442	0.4368	0.4235	0.43361
	50	7	10	0.4228	0.4211	0.4158	0.4025	0.4175	0.4109	0.4021	0.4232	0.4147	0.4186	0.41492		100	1	10	0.4323	0.4509	0.4368	0.4288	0.4246	0.4263	0.446	0.427	0.4242	0.4393	0.43362
	200	6	10	0.4129	0.4011	0.4521	0.4158	0.4172	0.4049	0.414	0.4168	0.4039	0.4105	0.41492		100	3	7	0.446	0.4498	0.4186	0.4319	0.4432	0.4221	0.4361	0.4302	0.4298	0.4291	0.43368
	50	9	9	0.4169	0.4005	0.4153	0.4095	0.4204	0.4288	0.4133	0.4056	0.4161	0.4232	0.41496		250	3	10	0.433	0.4235	0.4418	0.4298	0.4337	0.4435	0.4446	0.4372	0.4305	0.4193	0.43369
	150	6	7	0.4162	0.4237	0.3953	0.4067	0.4186	0.4295	0.4021	0.4228	0.4214	0.4133	0.41496		150	10	9	0.4256	0.4418	0.4235	0.4344	0.4116	0.4263	0.4389	0.4411	0.4611	0.4326	0.43369
	50	10	6	0.4208	0.4232	0.4232	0.407	0.4168	0.4053	0.4025	0.4193	0.4105	0.4214	0.415		300	9	4	0.4253	0.4439	0.4277	0.4477	0.4358	0.4326	0.427	0.4386	0.4361	0.4225	0.43372
	200	7	9	0.4215	0.4053	0.4195	0.414	0.4032	0.4147	0.4133	0.4221	0.4239	0.4126	0.41501		100	2	10	0.434	0.4333	0.4147	0.4281	0.4456	0.4533	0.4319	0.4288	0.4239	0.4439	0.43375
	100	10	5	0.4092	0.4126	0.4263	0.4232	0.42	0.414	0.4035	0.4028	0.4232	0.4158	0.41506		50	9	6	0.4172	0.4326	0.4298	0.4428	0.4474	0.4316	0.4404	0.4186	0.4319	0.4453	0.43376
	150	4	9	0.404	0.4279	0.4184	0.4154	0.4249	0.4112	0.414	0.4267	0.4028	0.4053	0.41506		50	10	NULL	0.4274	0.4168	0.4358	0.4302	0.4453	0.4354	0.4281	0.4432	0.4326	0.4428	0.43376
	100	8	6	0.4241	0.4316	0.4174	0.4095	0.4081	0.4063	0.4196	0.4246	0.414	0.3975	0.41527		50	0	5	0.4242	0.4351	0.4193	0.453	0.4179	0.4295	0.4439	0.4439	0.4323	0.4386	0.43377
	50	7	7	0.4103	0.4047	0.4242	0.4309	0.4021	0.4175	0.4232	0.4186	0.4179	0.4035	0.41529		50	3	5	0.4309	0.4358	0.4319	0.4358	0.4302	0.4372	0.4467	0.4407	0.4256	0.4232	0.4338
	100	7	7	0.4214	0.4184	0.4389	0.4039	0.4	0.4137	0.4204	0.4137	0.4116	0.4112	0.41532		250	1	10	0.434	0.434	0.4277	0.4295	0.4544	0.4165	0.4428	0.4249	0.4449	0.4295	0.43382
	250	5	8	0.4289	0.4005	0.4147	0.4168	0.4179	0.4091	0.4204	0.4147	0.4028	0.4274	0.41532		250	8	10	0.4379	0.4309	0.4249	0.4351	0.4544	0.4221	0.434	0.4421	0.4281	0.4295	0.4339
	250	2	5	0.4252	0.4147	0.4174	0.4193	0.4123	0.4182	0.414	0.4196	0.4035	0.4091	0.41533		100	5	6	0.4319	0.4302	0.4235	0.4165	0.4407	0.4523	0.4368	0.4326	0.4291	0.4456	0.43392
	250	1	9	0.4251	0.4021	0.4005	0.4165	0.4281	0.4228	0.4067	0.4067	0.4361	0.4088	0.41534		50	0	10	0.4337	0.4358	0.433	0.414	0.4474	0.4414	0.4361	0.4495	0.4295	0.4189	0.43393
	150	3	4	0.4233	0.4374	0.4211	0.4204	0.4084	0.4211	0.413	0.3989	0.4053	0.4046	0.41535		50	9	NULL	0.4109	0.4491	0.427	0.4211	0.4396	0.4418	0.4439	0.4414	0.4309	0.4337	0.43394
	300	3	10	0.4163	0.4105	0.4347	0.4186	0.4053	0.4112	0.4105	0.4235	0.4021	0.4214	0.41541		150	3	6	0.4375	0.4323	0.4263	0.4316	0.4442	0.4323	0.4281	0.4186	0.434	0.4547	0.43396
	300	1	8	0.3927	0.4316	0.41	0.4186	0.4235	0.4151	0.4105	0.4119	0.4133	0.4274	0.41546		250	5	9	0.4428	0.4319	0.4225	0.4239	0.4351	0.4456	0.4239	0.4439	0.4421	0.4281	0.43398
	50	4	6	0.4108	0.4126	0.3989	0.414	0.4281	0.4175	0.4112	0.4305	0.4109	0.4204	0.41549		100	0	6	0.4375	0.4393	0.433	0.4382	0.4319	0.4235	0.4351	0.4414	0.4393	0.4207	0.43399
	150	3	9	0.4209	0.4116	0.4079	0.4179	0.4046	0.4239	0.4214	0.4109	0.4246	0.4119	0.41556		100	6	6	0.4228	0.434	0.4186	0.4456	0.4277	0.4418	0.4505	0.4239	0.4361	0.4389	0.43399
	150	4	10	0.4195	0.4026	0.4237	0.4081	0.4151	0.413	0.4333	0.4151	0.4179	0.4077	0.4156		50	10	10	0.4295	0.4414	0.4263	0.4351	0.4326	0.4411	0.4333	0.4467	0.4105	0.4435	0.434
	50	4	8	0.4127	0.3863	0.4337	0.4161	0.4053	0.4105	0.4411	0.4011	0.4228	0.4267	0.41563		250	5	4	0.4337	0.4375	0.4337	0.4309	0.4305	0.4196	0.4347	0.4393	0.4421	0.4382	0.43402
	100	0	7	0.4152	0.4121	0.4105	0.4147	0.4046	0.427	0.4214	0.4133	0.4161	0.4214	0.41563		50	9	9	0.4225	0.433	0.4274	0.4358	0.44	0.4351	0.4414	0.4389	0.4284	0.4382	0.43407
	200	5	10	0.4276	0.4163	0.4284	0.4032	0.4154	0.3958	0.4109	0.4218	0.4154	0.4225	0.41573		150	10	5	0.4242	0.4119	0.4449	0.4396	0.4414	0.4168	0.4561	0.434	0.4302	0.4418	0.43409
	150	7	4	0.4062	0.4137	0.4168	0.4046	0.4249	0.4175	0.4133	0.4035	0.4263	0.4309	0.41577		50	9	7	0.4382	0.4358	0.4225	0.4361	0.4225	0.4351	0.4407	0.4379	0.4396	0.4326	0.4341
	100	5	6	0.4194	0.4084	0.4253	0.4204	0.4172	0.4179	0.4158	0.4053	0.4228	0.4053	0.41578		300	8	NULL	0.4267	0.4298	0.4404	0.4263	0.4389	0.4344	0.4221	0.4396	0.4544	0.4284	0.4341
	150	4	NULL	0.4141	0.4258	0.41	0.4144	0.4151	0.4337	0.4172	0.4151	0.4063	0.407	0.41587		50	0	7	0.4281	0.4295	0.4291	0.4379	0.4267	0.4432	0.4316	0.4379	0.4361	0.4414	0.43415
	200	6	7	0.4107	0.4174	0.4326	0.4098	0.4	0.4112	0.4246	0.4158	0.4242	0.4126	0.41589		150	0	NULL	0.4175	0.433	0.4463	0.4414	0.4084	0.4456	0.4386	0.4418	0.4351	0.434	0.43417
	250	10	5	0.4041	0.4195	0.4116	0.4228	0.4232	0.4288	0.426	0.4042	0.4039	0.4161	0.41602		150	3	8	0.4449	0.4295	0.4344	0.4368	0.4256	0.4375	0.4516	0.4309	0.4396	0.4109	0.43417
	150	5	4	0.4353	0.4037	0.4079	0.4126	0.4137	0.4123	0.4218	0.4116	0.4284	0.4137	0.4161		150	6	7	0.4404	0.44	0.4446	0.4319	0.4218	0.4189	0.4389	0.4421	0.4439	0.4193	0.43418
	50	5	9	0.42	0.4079	0.4142	0.4084	0.4221	0.3926	0.434	0.4333	0.4281	0.4014	0.4162		200	8	NULL	0.4246	0.433	0.4333	0.4309	0.4449	0.4316	0.4333	0.4446	0.4389	0.4267	0.43418
	50	8	8	0.4187	0.4084	0.4168	0.4179	0.42	0.4214	0.4232	0.4158	0.4105	0.4095	0.41622		300	0	7	0.4393	0.4386	0.4414	0.4418	0.4358	0.4411	0.4284	0.4235	0.4316	0.4204	0.43419
	100	7	8	0.399	0.4126	0.4079	0.413	0.426	0.413	0.4158	0.4386	0.4161	0.4204	0.41624		150	3	10	0.427	0.434	0.4368	0.426	0.4502	0.4316	0.4326	0.4386	0.4368	0.4284	0.4342
	250	2	8	0.4138	0.42	0.4279	0.4291	0.3965	0.4049	0.4112	0.4109	0.4239	0.4242	0.41624		250	0	10	0.44	0.4326	0.4411	0.4277	0.4344	0.4281	0.4267	0.4204	0.446	0.4453	0.43423
	300	1	9	0.3997	0.4453	0.4153	0.4242	0.4039	0.4158	0.4218	0.3972	0.42	0.4193	0.41625		100	2	8	0.4298	0.4375	0.4375	0.4256	0.4442	0.4372	0.4274	0.4361	0.4425	0.4246	0.43424
	50	5	8	0.4108	0.4047	0.4232	0.4389	0.4077	0.4116	0.4249	0.4186	0.3954	0.4267	0.41625		250	7	4	0.4333	0.4484	0.4284	0.4351	0.4214	0.4242	0.4354	0.4305	0.4368	0.4491	0.43426
	50	0	6	0.4406	0.4068	0.4105	0.4126	0.4235	0.4049	0.4147	0.4172	0.4211	0.4109	0.41628		150	10	10	0.4477	0.4316	0.4309	0.4263	0.4375	0.4333	0.434	0.4368	0.4309	0.4337	0.43427
	50	8	NULL	0.4093	0.4353	0.42	0.4196	0.4046	0.4116	0.4249	0.406	0.4232	0.4084	0.41629		250	1	8	0.4196	0.4263	0.4474	0.4309	0.4344	0.4302	0.4509	0.4432	0.4235	0.4365	0.43429
	300	5	5	0.4333	0.4179	0.4163	0.4147	0.4042	0.4154	0.4046	0.4228	0.4133	0.4204	0.41629		50	1	6	0.4323	0.4382	0.4302	0.4484	0.4456	0.4277	0.4305	0.4305	0.4189	0.4407	0.4343
	100	1	8	0.4129	0.4068	0.4179	0.4168	0.4102	0.4207	0.4165	0.4189	0.4246	0.4179	0.41632		50	4	5	0.4498	0.4368	0.4312	0.4175	0.4393	0.4232	0.4519	0.4291	0.4347	0.4295	0.4343
	250	5	4	0.4089	0.4079	0.4095	0.4042	0.4344	0.4309	0.4095	0.4211	0.4246	0.4123	0.41633		50	7	10	0.4344	0.4298	0.4386	0.4358	0.4344	0.4414	0.4351	0.4404	0.4305	0.4228	0.43432
	250	2	6	0.427	0.4111	0.4126	0.4147	0.4196	0.4091	0.4098	0.433	0.4112	0.4154	0.41635		50	3	6	0.4351	0.4347	0.4393	0.4477	0.4302	0.4235	0.4393	0.4168	0.4379	0.4389	0.43434
	250	4	NULL	0.3962	0.4332	0.4137	0.4326	0.4172	0.4158	0.4204	0.4109	0.4077	0.4158	0.41635		200	5	8	0.4411	0.4393	0.4439	0.4467	0.4186	0.4375	0.4309	0.4186	0.4221	0.4449	0.43436
	100	8	5	0.4003	0.4132	0.4232	0.4025	0.4246	0.4284	0.4218	0.4116	0.4221	0.4161	0.41638		150	5	8	0.414	0.4389	0.4382	0.4347	0.4358	0.4281	0.4319	0.4309	0.4421	0.4495	0.43441
	50	3	8	0.4296	0.4363	0.4242	0.4175	0.4151	0.4172	0.4011	0.4088	0.3947	0.4196	0.41641		250	7	NULL	0.4312	0.4351	0.4361	0.4404	0.4407	0.4372	0.433	0.4354	0.4379	0.4172	0.43442
	300	0	7	0.4228	0.4026	0.4074	0.4418	0.4182	0.4014	0.4242	0.4193	0.4225	0.4042	0.41644		150	7	8	0.4375	0.4439	0.4389	0.4316	0.4298	0.4382	0.4393	0.4354	0.4256	0.4242	0.43444
	150	8	6	0.4213	0.4084	0.4158	0.4179	0.4074	0.4235	0.4312	0.414	0.4077	0.4172	0.41644		50	10	7	0.434	0.4463	0.4389	0.4309	0.4211	0.4361	0.4316	0.4249	0.447	0.4337	0.43445
	150	8	4	0.4079	0.4289	0.4153	0.4158	0.4225	0.4182	0.4158	0.3961	0.4193	0.4249	0.41647		300	7	9	0.4411	0.4439	0.44	0.4375	0.4232	0.4284	0.4256	0.4505	0.4263	0.4281	0.43446
	100	2	8	0.4015	0.4126	0.44	0.4277	0.4239	0.4133	0.4225	0.4161	0.4014	0.406	0.4165		250	2	10	0.4144	0.4309	0.4411	0.4484	0.4404	0.4354	0.4411	0.4246	0.4288	0.4396	0.43447
	50	2	7	0.4185	0.4221	0.4058	0.4235	0.4316	0.4274	0.3951	0.4281	0.407	0.406	0.41651		200	7	8	0.4439	0.4246	0.4453	0.4407	0.433	0.4347	0.4277	0.4256	0.4347	0.4347	0.43449
	200	2	4	0.4333	0.3942	0.4111	0.433	0.4239	0.4063	0.4175	0.427	0.4102	0.4088	0.41653		250	0	8	0.44	0.4351	0.4256	0.4196	0.4305	0.4382	0.4351	0.4393	0.4474	0.4344	0.43452
	50	4	5	0.4159	0.41	0.4063	0.4133	0.4165	0.4189	0.4151	0.414	0.4235	0.4323	0.41658		100	1	6	0.4396	0.4295	0.4249	0.4316	0.4453	0.4418	0.4337	0.4267	0.433	0.4393	0.43454
	100	9	5	0.4056	0.4242	0.3995	0.4263	0.4228	0.4168	0.4004	0.4246	0.4214	0.4249	0.41665		50	4	NULL	0.4323	0.4368	0.4211	0.4344	0.434	0.4396	0.4375	0.4435	0.433	0.4333	0.43455
	300	5	NULL	0.4102	0.4216	0.4111	0.4102	0.4263	0.4063	0.4161	0.4284	0.4361	0.4007	0.4167		100	3	6	0.4277	0.4312	0.4309	0.4414	0.4463	0.4333	0.4354	0.4316	0.4435	0.4242	0.43455
	300	0	5	0.418	0.4089	0.4247	0.4081	0.4211	0.4049	0.4221	0.4081	0.4123	0.4393	0.41675		250	2	5	0.4319	0.4372	0.4249	0.4347	0.4393	0.4414	0.4389	0.4382	0.4284	0.4309	0.43458
	300	8	4	0.409	0.4205	0.4163	0.4077	0.4189	0.4312	0.4053	0.4175	0.4225	0.4193	0.41682		100	9	6	0.4221	0.4463	0.4337	0.4333	0.4544	0.4347	0.4179	0.4337	0.4512	0.4193	0.43466
	250	4	10	0.4134	0.4058	0.4374	0.413	0.4074	0.4186	0.4207	0.4175	0.4218	0.413	0.41686		200	6	4	0.4365	0.4354	0.4354	0.4316	0.4396	0.4274	0.4207	0.4425	0.4414	0.4361	0.43466
	50	5	NULL	0.4202	0.4174	0.4211	0.4091	0.4186	0.4098	0.4253	0.406	0.4284	0.4133	0.41692		150	8	4	0.4193	0.4302	0.4309	0.4389	0.4439	0.4316	0.4495	0.4239	0.4284	0.4502	0.43468
	50	1	7	0.4123	0.4189	0.4168	0.4032	0.4126	0.4119	0.426	0.4281	0.4172	0.4225	0.41695		250	6	NULL	0.4137	0.446	0.434	0.4372	0.4432	0.4337	0.4368	0.4379	0.4333	0.4312	0.4347
	100	1	7	0.4013	0.4284	0.4268	0.4186	0.4165	0.4032	0.4221	0.4172	0.4249	0.4112	0.41702		200	0	10	0.4368	0.4442	0.427	0.4393	0.4351	0.4354	0.4218	0.4337	0.4407	0.4333	0.43473
	50	2	5	0.41	0.41	0.4153	0.434	0.4151	0.4105	0.42	0.4274	0.4186	0.4095	0.41704		300	9	5	0.4288	0.4382	0.4298	0.4361	0.4411	0.4407	0.4298	0.4354	0.4344	0.433	0.43473
	50	6	8	0.4174	0.4242	0.4321	0.4225	0.4147	0.4218	0.4014	0.4084	0.42	0.4081	0.41706		250	0	7	0.4404	0.4365	0.4372	0.4516	0.4242	0.4316	0.4218	0.4358	0.4323	0.4361	0.43475
	150	5	7	0.4213	0.4263	0.4195	0.4277	0.4161	0.4014	0.4235	0.4091	0.4039	0.4218	0.41706		150	3	NULL	0.4179	0.4425	0.4344	0.4263	0.4298	0.4347	0.4333	0.4428	0.4544	0.4316	0.43477
	150	2	4	0.4254	0.4205	0.4216	0.4151	0.4088	0.4207	0.4123	0.4109	0.4246	0.4112	0.41711		200	0	5	0.4284	0.44	0.433	0.4347	0.4333	0.4326	0.4358	0.4495	0.4253	0.4351	0.43477
	50	9	7	0.4275	0.4232	0.3989	0.4218	0.4256	0.4088	0.4063	0.414	0.4154	0.4298	0.41713		250	3	9	0.4372	0.4354	0.4516	0.4218	0.44	0.4439	0.4382	0.4256	0.4333	0.4207	0.43477
	150	0	7	0.4183	0.4158	0.4058	0.4207	0.4081	0.4232	0.4242	0.4291	0.4084	0.4179	0.41715		150	0	9	0.4418	0.4418	0.4495	0.4098	0.4316	0.4298	0.4442	0.4288	0.4302	0.4404	0.43479
	50	3	7	0.4132	0.3958	0.4158	0.4239	0.4126	0.4274	0.4274	0.4168	0.4228	0.4161	0.41718		200	2	8	0.4537	0.4407	0.4523	0.4151	0.4442	0.4326	0.4298	0.4354	0.4267	0.4175	0.4348
	250	1	4	0.4167	0.42	0.4184	0.4063	0.4084	0.4053	0.4298	0.4274	0.4158	0.4242	0.41723		50	3	7	0.4372	0.4351	0.4323	0.4214	0.4505	0.4291	0.4365	0.4337	0.4449	0.4274	0.43481
	200	0	6	0.414	0.4279	0.4116	0.4263	0.4158	0.4144	0.4186	0.4084	0.4098	0.4256	0.41724		250	0	9	0.4502	0.4389	0.4361	0.4389	0.4281	0.4375	0.4382	0.4418	0.4218	0.4168	0.43483
	50	1	5	0.416	0.3947	0.4184	0.4204	0.4337	0.4393	0.4105	0.4049	0.426	0.4091	0.4173		100	8	4	0.4225	0.4316	0.4435	0.4249	0.4372	0.4361	0.4453	0.446	0.4354	0.426	0.43485
	50	5	6	0.4353	0.4337	0.4174	0.4151	0.4105	0.414	0.4193	0.4144	0.4109	0.4032	0.41738		250	9	5	0.434	0.4354	0.4382	0.4193	0.4425	0.4263	0.4375	0.4351	0.4361	0.4442	0.43486
	50	6	5	0.4334	0.4253	0.4116	0.4225	0.4172	0.4137	0.4158	0.4193	0.4032	0.4119	0.41739		200	1	8	0.4484	0.4207	0.4484	0.4281	0.4407	0.4347	0.4274	0.44	0.4368	0.4235	0.43487
	150	6	NULL	0.4231	0.4142	0.3921	0.4253	0.4291	0.4351	0.4246	0.4137	0.4077	0.4091	0.4174		150	3	9	0.4449	0.4393	0.4133	0.4158	0.4382	0.4379	0.4456	0.4221	0.4558	0.4361	0.4349
	250	3	10	0.4188	0.4205	0.4063	0.4116	0.4123	0.4193	0.4137	0.4207	0.4189	0.4319	0.4174		100	9	10	0.4277	0.4284	0.4404	0.4386	0.4305	0.4414	0.4386	0.4354	0.4407	0.4274	0.43491
	100	0	8	0.423	0.4163	0.4079	0.4165	0.4253	0.4175	0.4242	0.4158	0.4161	0.4116	0.41742		200	6	NULL	0.4375	0.4246	0.4312	0.4474	0.426	0.4474	0.4312	0.4333	0.4449	0.4256	0.43491
	100	7	5	0.4318	0.4263	0.4237	0.4207	0.4211	0.4046	0.4165	0.4207	0.3951	0.4151	0.41756		300	0	6	0.4428	0.4396	0.4323	0.4249	0.4418	0.4463	0.4295	0.433	0.4218	0.4372	0.43492
	300	1	4	0.4403	0.4174	0.4068	0.4298	0.4053	0.4186	0.4119	0.4112	0.4295	0.4056	0.41764		50	4	6	0.4249	0.4298	0.4488	0.4305	0.427	0.4379	0.4484	0.4323	0.4256	0.4442	0.43494
	200	4	10	0.4353	0.4168	0.4063	0.42	0.4249	0.4137	0.4144	0.4091	0.4168	0.4196	0.41769		100	10	5	0.434	0.4312	0.4411	0.4481	0.4235	0.4467	0.4404	0.426	0.4316	0.427	0.43496
	200	9	4	0.4218	0.4163	0.4163	0.4218	0.4091	0.4284	0.4151	0.413	0.4168	0.4189	0.41775		250	5	10	0.4442	0.4228	0.4379	0.4382	0.4298	0.4375	0.434	0.426	0.4277	0.4516	0.43497
	250	10	4	0.4018	0.4268	0.4058	0.4302	0.4165	0.4267	0.427	0.4053	0.4105	0.427	0.41776		50	6	10	0.4442	0.4425	0.4242	0.4372	0.4333	0.433	0.4228	0.4365	0.4323	0.4442	0.43502
	100	0	9	0.4204	0.3921	0.4168	0.4172	0.42	0.4182	0.4154	0.4274	0.4242	0.426	0.41777		200	4	7	0.4144	0.4235	0.4295	0.4558	0.4347	0.434	0.4498	0.4407	0.446	0.4221	0.43505
	100	4	4	0.4268	0.4147	0.4074	0.4137	0.4161	0.4277	0.4179	0.4204	0.4295	0.4035	0.41777		100	10	8	0.4232	0.4379	0.4372	0.4442	0.4267	0.4456	0.4396	0.44	0.4309	0.4256	0.43509
	200	10	5	0.4072	0.4432	0.4089	0.4211	0.4077	0.4165	0.413	0.4274	0.4182	0.4147	0.41779		200	5	4	0.4414	0.4382	0.4372	0.4411	0.4123	0.4358	0.4312	0.4484	0.4323	0.4333	0.43512
	250	3	4	0.4141	0.4016	0.4284	0.4281	0.4207	0.4218	0.4232	0.4102	0.4175	0.4123	0.41779		200	4	6	0.4302	0.4246	0.434	0.4267	0.4333	0.4411	0.4386	0.4463	0.4368	0.4404	0.4352
	250	2	9	0.4111	0.4268	0.4174	0.4175	0.4133	0.4204	0.4172	0.4239	0.4158	0.4158	0.41792		200	6	6	0.4491	0.4449	0.433	0.4225	0.4333	0.4291	0.4488	0.4218	0.4323	0.4372	0.4352
	200	3	9	0.4301	0.4132	0.4126	0.4193	0.3947	0.4182	0.4323	0.4288	0.4081	0.4225	0.41798		50	3	9	0.44	0.4404	0.4425	0.4372	0.4361	0.4333	0.4347	0.434	0.4246	0.4305	0.43533
	100	9	6	0.4147	0.41	0.4174	0.4274	0.4189	0.42	0.4077	0.4365	0.4147	0.4126	0.41799		50	1	8	0.4316	0.4249	0.4326	0.4621	0.4151	0.4281	0.4358	0.4302	0.4428	0.4502	0.43534
	300	4	5	0.4118	0.4295	0.4211	0.4218	0.4147	0.4288	0.4154	0.413	0.4074	0.4165	0.418		50	3	10	0.4404	0.4232	0.4372	0.4372	0.433	0.4439	0.4481	0.4411	0.4204	0.4291	0.43536
	200	7	4	0.4247	0.4232	0.4195	0.4189	0.4175	0.4112	0.4281	0.4147	0.4196	0.4028	0.41802		150	7	7	0.4316	0.4442	0.434	0.4291	0.4225	0.44	0.4481	0.44	0.4396	0.4246	0.43537
	150	5	6	0.4242	0.4405	0.4153	0.4133	0.4119	0.4221	0.4147	0.4144	0.4126	0.4123	0.41813		100	5	7	0.4428	0.4439	0.4491	0.4232	0.4277	0.4375	0.4347	0.4425	0.4207	0.4319	0.4354
	150	1	10	0.3956	0.4179	0.4147	0.4196	0.4323	0.4123	0.4291	0.4263	0.4211	0.414	0.41829		250	1	7	0.4474	0.4312	0.434	0.4379	0.4404	0.4305	0.4386	0.4333	0.4347	0.426	0.4354
	100	5	NULL	0.419	0.4258	0.4216	0.427	0.4126	0.4126	0.4112	0.4112	0.4232	0.4189	0.41831		150	4	4	0.4439	0.4509	0.434	0.4179	0.4418	0.4235	0.4347	0.4442	0.4453	0.4186	0.43548
	100	3	4	0.4148	0.4247	0.4105	0.4214	0.4074	0.4123	0.4228	0.4119	0.4382	0.42	0.4184		300	0	8	0.4368	0.4505	0.4358	0.4446	0.4239	0.4358	0.4263	0.4274	0.447	0.427	0.43551
	150	1	8	0.4257	0.4163	0.4153	0.414	0.4196	0.4242	0.426	0.4232	0.4105	0.4095	0.41843		100	6	4	0.4379	0.4495	0.4379	0.4077	0.4298	0.4421	0.4312	0.4396	0.4232	0.4565	0.43554
	50	5	4	0.4167	0.4111	0.4258	0.4168	0.4056	0.414	0.4232	0.4305	0.4161	0.4256	0.41854		200	4	8	0.4551	0.4284	0.4239	0.4505	0.4298	0.4351	0.4211	0.4425	0.4358	0.4333	0.43555
	200	1	4	0.4231	0.4147	0.4089	0.4025	0.42	0.4225	0.4147	0.4211	0.4274	0.4309	0.41858		250	1	4	0.4274	0.4242	0.4281	0.4414	0.4414	0.4263	0.434	0.4418	0.4449	0.446	0.43555
	300	6	5	0.4237	0.4247	0.4284	0.4277	0.4102	0.4193	0.4239	0.4189	0.414	0.3951	0.41859		300	0	9	0.4344	0.4435	0.4421	0.4298	0.4196	0.4295	0.4386	0.4393	0.44	0.4389	0.43557
	300	6	4	0.4103	0.4116	0.4363	0.4235	0.4109	0.4067	0.4344	0.4193	0.4147	0.4193	0.4187		150	0	7	0.4393	0.4288	0.4361	0.4284	0.4456	0.4316	0.4421	0.4295	0.4337	0.4411	0.43562
	50	0	9	0.4168	0.4184	0.4247	0.4144	0.4053	0.4281	0.4221	0.4344	0.4116	0.4116	0.41874		200	7	4	0.4368	0.4425	0.4323	0.4225	0.4302	0.4428	0.4298	0.4277	0.4481	0.4435	0.43562
	50	9	5	0.4174	0.4226	0.4116	0.4309	0.4274	0.4344	0.4365	0.3919	0.4095	0.4056	0.41878		200	5	9	0.4344	0.4446	0.4256	0.4386	0.4232	0.4361	0.4425	0.4404	0.4351	0.4358	0.43563
	100	5	4	0.4279	0.4026	0.4068	0.4186	0.426	0.4411	0.4126	0.427	0.4182	0.407	0.41878		150	3	4	0.4404	0.4295	0.4161	0.4372	0.4386	0.4256	0.4253	0.4389	0.4467	0.4582	0.43565
	250	9	4	0.4178	0.4158	0.4095	0.4039	0.4361	0.4253	0.4302	0.4182	0.4147	0.4172	0.41887		50	8	10	0.4393	0.4242	0.4411	0.4379	0.446	0.434	0.4439	0.4168	0.4333	0.44	0.43565
	150	0	9	0.4098	0.4232	0.4074	0.4207	0.4172	0.4221	0.4193	0.4189	0.4218	0.4284	0.41888		150	0	8	0.4253	0.4295	0.4432	0.4407	0.426	0.4211	0.4281	0.4453	0.4344	0.4632	0.43568
	200	4	4	0.4314	0.4247	0.4242	0.4116	0.4032	0.4218	0.4246	0.4039	0.4172	0.4263	0.41889		100	0	5	0.4267	0.446	0.4456	0.4414	0.4168	0.4474	0.4267	0.4291	0.4379	0.4393	0.43569
	150	3	10	0.4342	0.4079	0.4274	0.4133	0.4119	0.4211	0.4281	0.4123	0.4179	0.4151	0.41892		100	4	4	0.4302	0.4407	0.447	0.4354	0.4568	0.4288	0.4414	0.4274	0.4239	0.4256	0.43572
	100	1	4	0.4261	0.4311	0.4158	0.4207	0.4077	0.4105	0.4277	0.4207	0.4189	0.4102	0.41894		200	1	NULL	0.4439	0.427	0.4361	0.4375	0.4502	0.433	0.4211	0.4418	0.4407	0.426	0.43573
	200	3	10	0.4304	0.4384	0.4084	0.4123	0.427	0.4098	0.4084	0.4105	0.433	0.4112	0.41894		150	8	5	0.4404	0.433	0.4333	0.4372	0.446	0.4291	0.4189	0.4533	0.4386	0.4277	0.43575
	100	0	4	0.4166	0.4158	0.4179	0.4253	0.4021	0.4112	0.4288	0.4305	0.4168	0.4246	0.41896		200	2	4	0.4365	0.4256	0.4389	0.4326	0.4316	0.4481	0.4407	0.4449	0.4333	0.4253	0.43575
	150	8	5	0.4149	0.4363	0.4363	0.4091	0.4232	0.414	0.4137	0.4165	0.4179	0.4077	0.41896		200	8	10	0.4284	0.4432	0.4526	0.4179	0.433	0.4344	0.4337	0.4337	0.4375	0.4432	0.43576
	300	3	NULL	0.426	0.4179	0.4221	0.4228	0.4098	0.4196	0.426	0.4196	0.4095	0.4165	0.41898		300	6	4	0.4432	0.4421	0.4323	0.4354	0.4154	0.434	0.4421	0.4428	0.4372	0.4333	0.43578
	200	3	4	0.4056	0.4168	0.4095	0.426	0.4112	0.4253	0.4123	0.4253	0.4263	0.4316	0.41899		300	10	4	0.4439	0.4351	0.4267	0.4393	0.4263	0.4389	0.4396	0.4379	0.4211	0.4491	0.43579
	200	8	4	0.3931	0.4295	0.4195	0.4049	0.4179	0.4119	0.4225	0.433	0.4281	0.4295	0.41899		150	9	4	0.4309	0.4354	0.4488	0.433	0.4358	0.4379	0.4218	0.4435	0.433	0.4379	0.4358
	100	5	10	0.4237	0.4247	0.4226	0.4137	0.427	0.4137	0.4204	0.4175	0.4168	0.4102	0.41903		200	2	9	0.4249	0.44	0.434	0.4277	0.4337	0.4372	0.4375	0.4382	0.4379	0.447	0.43581
	100	4	10	0.4172	0.4353	0.4316	0.4175	0.4221	0.4011	0.406	0.4158	0.4319	0.413	0.41915		300	1	7	0.4449	0.4309	0.434	0.4375	0.4309	0.4351	0.44	0.4411	0.4337	0.4305	0.43586
	100	7	4	0.4101	0.4058	0.4316	0.4172	0.4232	0.4032	0.4263	0.4295	0.4319	0.4133	0.41921		150	9	6	0.4411	0.4316	0.4175	0.4298	0.4453	0.4354	0.4361	0.44	0.4389	0.4432	0.43589
	50	4	7	0.4068	0.4189	0.4279	0.4109	0.414	0.4175	0.4291	0.4253	0.4095	0.4323	0.41922		200	3	5	0.4375	0.4354	0.4298	0.4509	0.433	0.4418	0.4323	0.433	0.4354	0.4302	0.43593
	50	2	6	0.4349	0.4179	0.4242	0.414	0.407	0.4133	0.4	0.4323	0.4179	0.4312	0.41927		150	10	4	0.4379	0.4319	0.4291	0.44	0.4358	0.4491	0.4396	0.4347	0.4291	0.4323	0.43595
	50	10	NULL	0.4196	0.4358	0.4258	0.4074	0.4288	0.406	0.4239	0.4284	0.4077	0.4098	0.41932		200	9	6	0.4372	0.4393	0.44	0.4316	0.4375	0.4333	0.4368	0.4235	0.4453	0.4354	0.43599
	50	5	10	0.4304	0.4105	0.4268	0.4182	0.4277	0.3986	0.4284	0.427	0.4196	0.4063	0.41935		300	2	8	0.4379	0.4337	0.4523	0.4418	0.4365	0.4186	0.4393	0.4295	0.4326	0.4379	0.43601
	250	4	4	0.4282	0.4016	0.4253	0.4379	0.4091	0.4109	0.4186	0.4256	0.4193	0.4175	0.4194		50	4	9	0.4382	0.4221	0.434	0.4242	0.4414	0.4411	0.4361	0.4235	0.447	0.4526	0.43602
	250	0	4	0.4415	0.4053	0.4105	0.4323	0.4179	0.4221	0.4042	0.4235	0.427	0.4098	0.41941		300	0	4	0.4368	0.4323	0.4495	0.4291	0.434	0.4435	0.4488	0.4302	0.426	0.4302	0.43604
	250	5	9	0.4131	0.4137	0.4121	0.4196	0.4042	0.4319	0.4365	0.4249	0.4298	0.4084	0.41942		200	9	4	0.4186	0.4414	0.4432	0.4351	0.4368	0.4326	0.4368	0.4337	0.446	0.4365	0.43607
	150	9	4	0.4101	0.4305	0.3968	0.4267	0.4196	0.4168	0.4389	0.4098	0.4204	0.4253	0.41949		300	5	3	0.4463	0.4375	0.4589	0.4351	0.4404	0.4204	0.4298	0.4368	0.4281	0.4274	0.43607
	250	8	4	0.4133	0.4195	0.4337	0.4211	0.4193	0.4091	0.4232	0.4319	0.4133	0.4112	0.41956		100	1	9	0.4323	0.4298	0.4386	0.4351	0.4393	0.4477	0.4446	0.4326	0.4354	0.4256	0.4361
	300	5	4	0.4263	0.4184	0.4063	0.4193	0.4207	0.4256	0.4277	0.4126	0.4182	0.4207	0.41958		100	2	9	0.4319	0.4295	0.4425	0.4498	0.4309	0.44	0.433	0.4305	0.4365	0.4365	0.43611
	100	2	9	0.418	0.4079	0.4137	0.4193	0.4242	0.4063	0.4133	0.4396	0.4235	0.4302	0.4196		100	1	NULL	0.4274	0.4561	0.4358	0.4393	0.4449	0.4232	0.4365	0.4326	0.4337	0.4319	0.43614
	150	3	NULL	0.4217	0.4195	0.4089	0.4246	0.4175	0.4126	0.4144	0.4298	0.4154	0.4316	0.4196		250	3	6	0.4312	0.4386	0.4365	0.4239	0.42	0.44	0.4414	0.4449	0.4372	0.4488	0.43625
	100	4	NULL	0.4268	0.4211	0.3953	0.4175	0.4288	0.4214	0.4126	0.4196	0.4305	0.4239	0.41975		100	1	4	0.4337	0.4351	0.4372	0.4344	0.4495	0.4365	0.4298	0.4386	0.4375	0.4302	0.43625
	150	0	8	0.4185	0.4195	0.4263	0.427	0.4396	0.4232	0.4028	0.4182	0.4119	0.4105	0.41975		100	5	NULL	0.4249	0.4358	0.4411	0.4467	0.4295	0.4323	0.4368	0.4393	0.4519	0.4246	0.43629
	300	4	10	0.4381	0.4126	0.4163	0.42	0.4207	0.414	0.4411	0.4246	0.4084	0.4018	0.41976		150	4	NULL	0.4505	0.4249	0.44	0.4368	0.4211	0.4396	0.434	0.4467	0.4414	0.4281	0.43631
	150	6	4	0.419	0.4305	0.4084	0.4344	0.4165	0.4179	0.4218	0.4161	0.4109	0.4225	0.4198		150	9	5	0.4382	0.4354	0.4326	0.4263	0.4425	0.433	0.4435	0.4505	0.4432	0.4179	0.43631
	100	3	9	0.4031	0.4163	0.4226	0.4263	0.4218	0.42	0.4246	0.4263	0.4154	0.4218	0.41982		300	1	4	0.4302	0.4298	0.4477	0.427	0.4242	0.4316	0.4512	0.4344	0.4474	0.4396	0.43631
	200	1	10	0.4175	0.4132	0.4121	0.4235	0.4091	0.4214	0.4225	0.4098	0.4379	0.4316	0.41986		250	2	7	0.4432	0.4309	0.4428	0.44	0.4382	0.433	0.4312	0.4253	0.4358	0.4432	0.43636
	200	0	8	0.4314	0.4326	0.4147	0.4137	0.433	0.413	0.4144	0.4175	0.4119	0.4165	0.41987		100	7	9	0.4414	0.447	0.4291	0.4372	0.4372	0.4421	0.433	0.4263	0.4407	0.4298	0.43638
	250	2	4	0.4086	0.4321	0.4274	0.4056	0.4228	0.4144	0.4116	0.4246	0.4256	0.4267	0.41994		200	8	8	0.4435	0.4235	0.4242	0.4456	0.4488	0.4358	0.4432	0.4319	0.4361	0.4312	0.43638
	100	3	10	0.4216	0.4163	0.4216	0.4246	0.4151	0.4098	0.4168	0.4393	0.4137	0.4207	0.41995		100	7	4	0.4365	0.4361	0.4337	0.4295	0.4225	0.4344	0.4551	0.4288	0.4361	0.4519	0.43646
	50	6	6	0.4324	0.4337	0.4189	0.4084	0.4228	0.4133	0.4165	0.4147	0.4144	0.4246	0.41997		50	10	5	0.4425	0.4235	0.4361	0.4477	0.4274	0.4354	0.4382	0.4372	0.4365	0.4404	0.43649
	100	9	4	0.4188	0.4174	0.4216	0.4186	0.4004	0.4284	0.4323	0.4207	0.4182	0.4249	0.42013		200	3	4	0.4351	0.4326	0.4312	0.4239	0.4235	0.4579	0.4418	0.4326	0.4323	0.454	0.43649
	50	6	10	0.4193	0.4179	0.4221	0.4158	0.4207	0.42	0.4239	0.4239	0.4193	0.4186	0.42015		250	0	6	0.4274	0.4316	0.4435	0.4425	0.4235	0.4414	0.4386	0.4393	0.4323	0.4449	0.4365
	50	0	7	0.422	0.4226	0.4242	0.407	0.4144	0.4228	0.4228	0.4246	0.4144	0.4267	0.42015		50	7	9	0.4414	0.4344	0.426	0.4344	0.4498	0.4361	0.427	0.4344	0.4446	0.4372	0.43653
	50	1	6	0.4135	0.4105	0.4311	0.4281	0.4102	0.4123	0.4151	0.427	0.4211	0.4333	0.42022		150	5	9	0.4411	0.4239	0.4463	0.4344	0.4312	0.4368	0.4425	0.4414	0.4425	0.4256	0.43657
	150	1	9	0.4163	0.4258	0.4084	0.4144	0.4211	0.4095	0.4358	0.4253	0.4288	0.4172	0.42026		250	10	4	0.4446	0.4323	0.4333	0.4298	0.4481	0.4442	0.4442	0.4351	0.4214	0.433	0.4366
	50	0	8	0.4242	0.4047	0.4263	0.4291	0.4028	0.426	0.4204	0.4277	0.4242	0.4175	0.42029		200	7	6	0.4375	0.4375	0.4365	0.4189	0.4316	0.4526	0.4456	0.4414	0.4404	0.4242	0.43662
	200	3	NULL	0.4199	0.4211	0.4074	0.434	0.4207	0.4133	0.4316	0.4091	0.4235	0.4232	0.42038		50	1	10	0.426	0.44	0.4354	0.4428	0.4488	0.4396	0.4474	0.4326	0.4256	0.4291	0.43673
	150	9	5	0.4259	0.4163	0.4226	0.4088	0.4319	0.4189	0.4284	0.4084	0.4179	0.4253	0.42044		100	9	5	0.4421	0.4277	0.4463	0.4414	0.4382	0.4267	0.4407	0.434	0.433	0.4372	0.43673
	50	0	5	0.4424	0.4116	0.4221	0.4232	0.4277	0.4218	0.4025	0.4182	0.4095	0.4263	0.42053		100	8	5	0.4312	0.4319	0.4351	0.4428	0.4358	0.4509	0.4509	0.4225	0.4421	0.4242	0.43674
	50	10	5	0.4083	0.4258	0.4516	0.3919	0.4119	0.4337	0.426	0.414	0.4204	0.4221	0.42057		150	10	6	0.4372	0.4347	0.4351	0.4361	0.4351	0.4302	0.4467	0.4404	0.4277	0.4442	0.43674
	150	1	4	0.4209	0.4274	0.4242	0.4421	0.4312	0.4	0.4182	0.4158	0.42	0.406	0.42058		100	3	8	0.4393	0.4428	0.4428	0.4333	0.4361	0.4295	0.4495	0.4284	0.4389	0.427	0.43676
	50	4	NULL	0.4297	0.44	0.4095	0.4154	0.4312	0.4218	0.3968	0.4189	0.4225	0.4204	0.42062		250	0	NULL	0.4379	0.434	0.434	0.4526	0.4375	0.4249	0.4439	0.4425	0.427	0.4333	0.43676
	250	2	10	0.4212	0.4437	0.4047	0.4144	0.4158	0.4295	0.4196	0.4235	0.4277	0.4063	0.42064		100	8	8	0.433	0.446	0.434	0.4372	0.4491	0.4421	0.4326	0.4196	0.4439	0.4302	0.43677
	50	1	8	0.4148	0.4342	0.4116	0.4319	0.4154	0.4218	0.4214	0.4193	0.4256	0.4105	0.42065		150	1	4	0.4523	0.4196	0.4382	0.4488	0.4323	0.4428	0.4277	0.4305	0.4302	0.4453	0.43677
	50	3	5	0.4322	0.4247	0.4342	0.4077	0.4067	0.4165	0.4246	0.4249	0.4179	0.4172	0.42066		300	10	6	0.4418	0.4463	0.4309	0.4393	0.44	0.4347	0.4274	0.4411	0.4351	0.4312	0.43678
	300	9	4	0.4037	0.4368	0.4279	0.4228	0.4168	0.4204	0.4161	0.4351	0.4056	0.4214	0.42066		50	6	5	0.4407	0.4372	0.4537	0.4239	0.4267	0.4463	0.4442	0.4281	0.4375	0.4298	0.43681
	50	3	10	0.4397	0.4084	0.4205	0.4105	0.4288	0.4267	0.4218	0.4133	0.4253	0.4123	0.42073		100	9	4	0.4449	0.4151	0.4319	0.4284	0.4312	0.4495	0.4439	0.4453	0.4425	0.4358	0.43685
	100	8	4	0.4178	0.4268	0.4226	0.4218	0.4182	0.4046	0.4172	0.4253	0.4284	0.4249	0.42076		250	1	9	0.4333	0.4526	0.4467	0.4344	0.4361	0.4358	0.4288	0.4365	0.427	0.4375	0.43687
	250	0	10	0.4227	0.4342	0.4011	0.4354	0.4186	0.4196	0.426	0.4137	0.4172	0.4196	0.42081		150	2	10	0.4189	0.4281	0.4263	0.4382	0.4418	0.4523	0.4358	0.4463	0.4418	0.4393	0.43688
	50	3	9	0.4166	0.4121	0.4142	0.4172	0.4235	0.4098	0.4386	0.4477	0.4189	0.4112	0.42098		150	8	3	0.4319	0.447	0.4284	0.4533	0.4516	0.4372	0.4312	0.4277	0.4232	0.4375	0.4369
	200	0	3	0.419	0.4337	0.4268	0.4074	0.434	0.4081	0.4193	0.4182	0.4221	0.4218	0.42104		200	5	7	0.4312	0.4319	0.4372	0.4372	0.4319	0.4488	0.44	0.4382	0.4393	0.4333	0.4369
	250	1	10	0.4182	0.4174	0.43	0.4193	0.4088	0.4109	0.4225	0.4375	0.4172	0.4298	0.42116		50	6	9	0.4421	0.4414	0.4316	0.447	0.4288	0.44	0.4337	0.4351	0.433	0.4365	0.43692
	150	10	4	0.4261	0.4116	0.4153	0.4232	0.4053	0.4225	0.4284	0.4277	0.4309	0.4214	0.42124		50	6	4	0.4316	0.4467	0.4256	0.4267	0.4218	0.4386	0.4386	0.4498	0.4505	0.4404	0.43703
	200	1	8	0.4164	0.4353	0.4142	0.4474	0.4204	0.4232	0.4193	0.4	0.4253	0.4116	0.42131		100	0	10	0.4491	0.4375	0.4298	0.4361	0.4365	0.433	0.4218	0.4463	0.4372	0.4432	0.43705
	200	2	10	0.4383	0.4216	0.4284	0.4158	0.4204	0.4158	0.4207	0.4144	0.414	0.4242	0.42136		150	2	9	0.4484	0.4411	0.4421	0.4214	0.4375	0.4344	0.4453	0.4351	0.4312	0.434	0.43705
	200	0	9	0.4341	0.4005	0.43	0.4025	0.4228	0.4218	0.4225	0.4133	0.4232	0.4432	0.42139		100	4	8	0.4333	0.4393	0.4246	0.4449	0.4298	0.4309	0.4442	0.4544	0.4428	0.4263	0.43705
	100	2	7	0.4275	0.4258	0.4184	0.4112	0.4232	0.4375	0.4077	0.4175	0.4249	0.4214	0.42151		150	2	NULL	0.4309	0.4323	0.4509	0.4358	0.447	0.4239	0.4277	0.4358	0.4442	0.4428	0.43713
	250	7	4	0.4341	0.4095	0.4253	0.42	0.4116	0.4242	0.4347	0.4126	0.4323	0.4109	0.42152		200	0	9	0.4386	0.4305	0.4505	0.4512	0.433	0.4393	0.434	0.4361	0.4249	0.4333	0.43714
	300	7	4	0.4298	0.42	0.4279	0.4116	0.4081	0.4165	0.4386	0.4214	0.4186	0.4232	0.42157		300	10	5	0.4358	0.4579	0.4358	0.4235	0.4263	0.4372	0.4442	0.4365	0.4421	0.4326	0.43719
	50	4	9	0.4265	0.4374	0.4058	0.4179	0.4277	0.4214	0.4207	0.4232	0.4284	0.407	0.4216		150	1	5	0.4582	0.4277	0.4302	0.4288	0.4449	0.4347	0.4432	0.4172	0.4519	0.4354	0.43722
	200	1	9	0.4074	0.4284	0.4311	0.4284	0.4347	0.4025	0.414	0.4232	0.4193	0.4284	0.42174		50	5	7	0.4312	0.4354	0.4358	0.4498	0.4323	0.4404	0.4463	0.4288	0.4365	0.4358	0.43723
	50	7	4	0.402	0.4074	0.4047	0.4253	0.4316	0.4379	0.4284	0.4274	0.4189	0.4344	0.4218		200	3	9	0.4382	0.4456	0.4246	0.4449	0.4509	0.4393	0.4126	0.4407	0.4456	0.4305	0.43729
	200	6	4	0.4128	0.4311	0.4032	0.4214	0.4418	0.4302	0.4218	0.4207	0.4196	0.4158	0.42184		300	4	3	0.4488	0.4326	0.4523	0.4428	0.4379	0.4354	0.433	0.4326	0.4274	0.4302	0.4373
	250	6	4	0.439	0.4221	0.4226	0.4105	0.4189	0.4116	0.4249	0.4207	0.4333	0.4151	0.42187		50	0	6	0.4256	0.4316	0.4256	0.4302	0.4365	0.4551	0.4386	0.4632	0.426	0.4407	0.43731
	200	10	4	0.4121	0.4368	0.4189	0.4404	0.4242	0.4182	0.4186	0.4221	0.413	0.4154	0.42197		50	1	5	0.4358	0.4333	0.453	0.4354	0.446	0.4365	0.4218	0.4316	0.4326	0.4474	0.43734
	300	2	10	0.4143	0.4142	0.4232	0.4091	0.4274	0.4295	0.4263	0.4172	0.4256	0.4337	0.42205		50	2	5	0.4449	0.4323	0.4295	0.4474	0.4404	0.4382	0.4333	0.4298	0.4323	0.4453	0.43734
	300	0	8	0.4308	0.4126	0.4205	0.4242	0.4161	0.4189	0.4281	0.4239	0.4375	0.4084	0.4221		100	4	NULL	0.4316	0.433	0.4375	0.4218	0.4396	0.4446	0.4446	0.4288	0.4288	0.4632	0.43735
	50	2	9	0.4371	0.4137	0.42	0.4189	0.4158	0.4305	0.4302	0.4175	0.4168	0.4211	0.42216		200	3	7	0.4365	0.4372	0.4298	0.4491	0.4365	0.4474	0.4456	0.4256	0.4256	0.4404	0.43737
	50	4	4	0.4057	0.4311	0.4295	0.4165	0.4256	0.4291	0.4161	0.4109	0.4344	0.4232	0.42221		250	8	5	0.4351	0.4411	0.4407	0.4235	0.4439	0.426	0.427	0.4474	0.4481	0.4411	0.43739
	50	2	4	0.4253	0.4311	0.4189	0.4063	0.4105	0.4182	0.4361	0.4277	0.4319	0.4165	0.42225		150	1	9	0.4565	0.4372	0.4449	0.4281	0.4379	0.4404	0.4372	0.4319	0.4256	0.4344	0.43741
	300	1	10	0.4218	0.4263	0.4284	0.4193	0.4232	0.4133	0.4263	0.4053	0.4358	0.4246	0.42243		150	7	4	0.4375	0.4319	0.4435	0.4389	0.4442	0.4396	0.4312	0.4442	0.4281	0.4361	0.43752
	50	1	10	0.4057	0.4237	0.4047	0.4246	0.4404	0.4193	0.4256	0.4277	0.4288	0.4253	0.42258		50	0	4	0.4379	0.4421	0.4358	0.4533	0.4389	0.4221	0.4242	0.4421	0.4411	0.4379	0.43754
	300	0	4	0.4318	0.4205	0.4158	0.4102	0.4225	0.4161	0.4312	0.4204	0.4284	0.4298	0.42267		50	2	9	0.447	0.4372	0.4365	0.4246	0.4484	0.4291	0.4435	0.4323	0.4375	0.4396	0.43757
	200	2	9	0.4173	0.4232	0.4316	0.4312	0.4161	0.4207	0.4168	0.4242	0.4246	0.4211	0.42268		50	3	NULL	0.4439	0.434	0.4421	0.4519	0.4281	0.4312	0.4488	0.4519	0.426	0.4179	0.43758
	50	7	5	0.4218	0.4311	0.4195	0.4263	0.4396	0.4267	0.4137	0.4168	0.4151	0.4165	0.42271		150	4	10	0.4358	0.4382	0.4407	0.4446	0.4379	0.4281	0.4365	0.4263	0.4502	0.4382	0.43765
	100	6	4	0.4197	0.4189	0.4279	0.4267	0.4277	0.4193	0.4196	0.4214	0.4186	0.4274	0.42272		300	9	3	0.426	0.4344	0.4361	0.4484	0.4411	0.4414	0.4411	0.4274	0.4354	0.4453	0.43766
	100	0	10	0.4427	0.4121	0.4258	0.42	0.4256	0.4225	0.4158	0.414	0.4221	0.4277	0.42283		200	10	4	0.4249	0.4411	0.4435	0.4396	0.4386	0.4344	0.4333	0.4421	0.4351	0.4442	0.43768
	50	3	6	0.4262	0.4174	0.4379	0.4147	0.414	0.4323	0.4288	0.4179	0.427	0.4133	0.42295		100	2	7	0.4358	0.4484	0.4298	0.4281	0.4435	0.4309	0.4386	0.4418	0.4386	0.4418	0.43773
	150	2	9	0.4164	0.4216	0.4305	0.42	0.414	0.4175	0.4277	0.4277	0.4267	0.4274	0.42295		200	1	10	0.4319	0.4509	0.4375	0.4344	0.4344	0.4463	0.434	0.4498	0.4274	0.4309	0.43775
	50	4	10	0.4005	0.4147	0.4274	0.4147	0.4249	0.4354	0.4347	0.4351	0.4218	0.4204	0.42296		50	7	6	0.4495	0.4218	0.4519	0.4386	0.4425	0.4439	0.4211	0.4379	0.4379	0.433	0.43781
	300	0	9	0.4262	0.4211	0.4342	0.4165	0.4179	0.4193	0.4267	0.4277	0.4196	0.4211	0.42303		200	1	4	0.4519	0.4344	0.4435	0.4418	0.4375	0.4295	0.4249	0.4302	0.4323	0.4526	0.43786
	300	0	10	0.4173	0.4153	0.4274	0.4225	0.4295	0.4098	0.4221	0.4302	0.4351	0.4218	0.4231		150	4	7	0.4295	0.4389	0.4382	0.4337	0.4351	0.4277	0.4467	0.4491	0.4432	0.4368	0.43789
	50	1	9	0.432	0.4058	0.4158	0.4274	0.4126	0.4182	0.4221	0.4305	0.4277	0.4393	0.42314		200	2	3	0.4551	0.4288	0.4502	0.4228	0.4418	0.4267	0.4435	0.447	0.4316	0.4319	0.43794
	300	5	3	0.4131	0.4447	0.4137	0.4154	0.4158	0.4189	0.4298	0.4372	0.4168	0.427	0.42324		150	1	6	0.453	0.4249	0.4344	0.4404	0.4614	0.4404	0.4382	0.433	0.4326	0.4214	0.43797
	100	10	4	0.4355	0.4147	0.4316	0.4161	0.4207	0.4263	0.4158	0.4137	0.4288	0.4302	0.42334		100	1	8	0.4498	0.4389	0.4449	0.4302	0.4375	0.4439	0.4358	0.4368	0.4379	0.4242	0.43799
	100	1	10	0.4146	0.4237	0.4142	0.42	0.413	0.447	0.4186	0.4309	0.4298	0.4218	0.42336		200	4	3	0.4425	0.4389	0.4298	0.4386	0.4323	0.4347	0.4435	0.4467	0.4414	0.4316	0.438
	300	4	NULL	0.4277	0.4379	0.4205	0.4196	0.4144	0.4204	0.4284	0.4095	0.4239	0.4323	0.42346		250	6	3	0.4211	0.4491	0.4375	0.4326	0.4442	0.4407	0.44	0.4526	0.427	0.4368	0.43816
	150	2	10	0.4049	0.4453	0.4189	0.4168	0.4204	0.4305	0.4316	0.426	0.4316	0.4088	0.42348		200	0	7	0.4456	0.4432	0.4432	0.4526	0.4414	0.4288	0.4404	0.4182	0.4432	0.4256	0.43822
	250	1	8	0.4323	0.4226	0.4342	0.4246	0.4175	0.4207	0.4239	0.4372	0.4109	0.4175	0.42414		300	1	3	0.4309	0.4207	0.434	0.4526	0.4488	0.4379	0.4337	0.4477	0.4386	0.4379	0.43828
	100	1	9	0.4306	0.4189	0.4311	0.4172	0.4249	0.4105	0.4196	0.4281	0.4411	0.4225	0.42445		200	0	8	0.4354	0.4575	0.433	0.4218	0.4435	0.4361	0.4253	0.4558	0.4337	0.4407	0.43828
	50	2	8	0.4351	0.4521	0.4174	0.4179	0.4312	0.426	0.4218	0.4284	0.3954	0.4193	0.42446		50	6	6	0.4425	0.4411	0.4375	0.4453	0.4519	0.4372	0.4168	0.4354	0.4418	0.4337	0.43832
	250	0	9	0.4372	0.4284	0.4147	0.4242	0.4218	0.4207	0.4154	0.4182	0.4411	0.4239	0.42456		300	3	10	0.427	0.4309	0.4425	0.4611	0.4428	0.4298	0.4389	0.4361	0.4411	0.433	0.43832
	50	3	4	0.4244	0.4342	0.4232	0.4189	0.4277	0.4218	0.4316	0.4112	0.4211	0.4316	0.42457		100	0	NULL	0.4498	0.4509	0.4277	0.4351	0.4379	0.4263	0.4281	0.4453	0.4312	0.4512	0.43835
	50	2	NULL	0.4171	0.4205	0.4216	0.4421	0.407	0.42	0.4453	0.4358	0.4284	0.4126	0.42504		50	2	NULL	0.4379	0.4456	0.4439	0.4432	0.4288	0.4375	0.4333	0.4484	0.4298	0.4358	0.43842
	50	8	4	0.4125	0.4268	0.4095	0.4189	0.4242	0.427	0.4439	0.4393	0.4123	0.4372	0.42516		300	3	9	0.4498	0.4309	0.4316	0.426	0.4435	0.4404	0.4551	0.446	0.4393	0.4221	0.43847
	50	9	4	0.4356	0.4147	0.4295	0.4284	0.4249	0.4207	0.4274	0.4365	0.4137	0.4207	0.42521		50	10	8	0.427	0.4372	0.4407	0.434	0.4435	0.4435	0.4425	0.4393	0.4449	0.4323	0.43849
	300	4	3	0.4174	0.4247	0.4105	0.4239	0.4291	0.4368	0.4179	0.4228	0.4449	0.4242	0.42522		100	0	9	0.4358	0.4193	0.4484	0.4312	0.4323	0.4414	0.4456	0.4386	0.4512	0.4414	0.43852
	200	0	NULL	0.4335	0.4258	0.4326	0.4232	0.4214	0.4414	0.4204	0.4284	0.4189	0.4084	0.4254		300	6	3	0.434	0.4428	0.4368	0.4379	0.4333	0.4347	0.4414	0.4449	0.4547	0.4267	0.43872
	100	2	10	0.4201	0.4205	0.4432	0.4196	0.4372	0.4172	0.4295	0.4274	0.4154	0.4249	0.4255		250	4	3	0.4361	0.4326	0.4242	0.4477	0.4277	0.4512	0.4523	0.4288	0.4463	0.4421	0.4389
	300	2	3	0.4279	0.4253	0.4347	0.4323	0.4196	0.434	0.4196	0.4298	0.4109	0.4225	0.42566		150	5	5	0.4386	0.4425	0.4365	0.4351	0.4474	0.4323	0.4418	0.4249	0.4361	0.454	0.43892
	250	2	3	0.429	0.4058	0.4221	0.4182	0.4351	0.4481	0.4207	0.4291	0.4344	0.4144	0.42569		50	2	10	0.4379	0.4288	0.4453	0.4372	0.4428	0.4428	0.4491	0.4368	0.4372	0.4319	0.43898
	300	6	3	0.4237	0.4279	0.4326	0.4239	0.4267	0.4207	0.427	0.4175	0.4309	0.427	0.42579		150	1	8	0.4389	0.4326	0.4375	0.4435	0.4305	0.4396	0.4361	0.4432	0.4396	0.4491	0.43906
	200	1	NULL	0.4216	0.4353	0.4337	0.434	0.4207	0.4074	0.4211	0.4375	0.4305	0.4193	0.42611		50	1	4	0.4396	0.44	0.4407	0.4361	0.4456	0.4428	0.4291	0.4382	0.4425	0.4361	0.43907
	50	1	4	0.442	0.4405	0.4242	0.4211	0.4133	0.4309	0.4316	0.4172	0.4211	0.4196	0.42615		200	1	9	0.4295	0.4463	0.4411	0.4418	0.4411	0.4263	0.433	0.4456	0.4442	0.4425	0.43914
	300	1	3	0.4294	0.43	0.41	0.4302	0.4425	0.4165	0.4351	0.4186	0.4281	0.4218	0.42622		100	9	NULL	0.4337	0.433	0.4372	0.4432	0.4389	0.4344	0.4368	0.4572	0.4428	0.4347	0.43919
	50	0	10	0.414	0.4442	0.4374	0.4221	0.4425	0.4074	0.4235	0.4221	0.413	0.4361	0.42623		250	7	3	0.433	0.44	0.4547	0.4418	0.4463	0.433	0.4365	0.4235	0.4386	0.4446	0.4392
	250	1	NULL	0.4533	0.4142	0.4258	0.4379	0.4204	0.4365	0.4256	0.4116	0.4186	0.4193	0.42632		150	3	3	0.4323	0.4421	0.4225	0.4379	0.434	0.4354	0.4428	0.4453	0.4537	0.4463	0.43923
	250	1	3	0.4171	0.4137	0.4263	0.4137	0.4235	0.4277	0.4298	0.4407	0.4274	0.4453	0.42652		250	2	3	0.4404	0.4358	0.4544	0.4211	0.4382	0.4463	0.4281	0.446	0.4453	0.4368	0.43924
	250	0	NULL	0.4144	0.4279	0.4542	0.426	0.4168	0.4249	0.427	0.4263	0.433	0.4168	0.42673		200	7	5	0.4449	0.4372	0.4502	0.433	0.44	0.4449	0.4435	0.4337	0.426	0.4393	0.43927
	250	6	3	0.4095	0.4284	0.4289	0.4428	0.4228	0.4274	0.4179	0.4302	0.4358	0.4256	0.42693		50	0	NULL	0.4361	0.4337	0.4404	0.4442	0.4498	0.4274	0.4463	0.433	0.4404	0.4418	0.43931
	100	6	3	0.4329	0.4195	0.4426	0.4347	0.4091	0.4249	0.4235	0.4351	0.4288	0.4193	0.42704		50	2	8	0.4446	0.4495	0.4418	0.4414	0.4312	0.4407	0.4316	0.4425	0.4368	0.433	0.43931
	300	0	3	0.4093	0.4242	0.4379	0.4274	0.4361	0.4074	0.4344	0.4281	0.4302	0.4354	0.42704		50	10	4	0.4372	0.4386	0.4446	0.4305	0.434	0.426	0.4653	0.4404	0.4491	0.4277	0.43934
	50	10	4	0.4201	0.4321	0.4221	0.4239	0.4396	0.4274	0.4372	0.4425	0.4102	0.4172	0.42723		300	1	9	0.4351	0.4456	0.4249	0.4358	0.4491	0.4505	0.4326	0.4249	0.4505	0.4446	0.43936
	50	2	10	0.4313	0.4332	0.4211	0.4211	0.42	0.4404	0.4246	0.4326	0.4309	0.4182	0.42734		50	8	5	0.453	0.4372	0.427	0.4418	0.4263	0.4323	0.4481	0.4551	0.4396	0.4344	0.43948
	250	2	NULL	0.4274	0.4316	0.4326	0.4354	0.4144	0.4204	0.4284	0.4323	0.4246	0.4267	0.42738		250	0	3	0.4351	0.4477	0.4291	0.4386	0.4225	0.4267	0.453	0.4544	0.4533	0.4361	0.43965
	150	9	3	0.4329	0.44	0.4211	0.4323	0.4218	0.4126	0.4298	0.4182	0.4516	0.4144	0.42747		250	8	3	0.4404	0.4435	0.4505	0.4284	0.4396	0.4372	0.4358	0.4474	0.4404	0.4337	0.43969
	200	8	3	0.4197	0.4374	0.4195	0.4246	0.4225	0.4302	0.42	0.4379	0.4246	0.4386	0.4275		100	0	8	0.4446	0.4446	0.4379	0.4337	0.4446	0.4516	0.4302	0.434	0.4386	0.4372	0.4397
	100	1	NULL	0.427	0.4316	0.42	0.4221	0.4204	0.4337	0.4277	0.4305	0.4354	0.4277	0.42761		50	9	5	0.44	0.4428	0.433	0.4375	0.4404	0.4372	0.447	0.4439	0.4453	0.4305	0.43976
	50	0	4	0.4288	0.4321	0.4253	0.4396	0.4309	0.4239	0.4375	0.4204	0.427	0.4126	0.42781		50	3	4	0.4305	0.4309	0.4435	0.434	0.4488	0.4477	0.4498	0.4291	0.4495	0.4344	0.43982
	150	1	NULL	0.4302	0.4111	0.4337	0.4277	0.4305	0.4246	0.4389	0.4235	0.4116	0.4474	0.42792		100	0	4	0.4368	0.4467	0.4396	0.4396	0.4407	0.4463	0.4239	0.4375	0.4477	0.4411	0.43999
	250	3	NULL	0.4129	0.4163	0.4395	0.4365	0.4161	0.4298	0.4449	0.4211	0.4333	0.4291	0.42795		100	4	9	0.4354	0.4498	0.4389	0.4267	0.454	0.4393	0.4393	0.4446	0.4288	0.4439	0.44007
	200	2	NULL	0.4372	0.4116	0.4342	0.4189	0.4319	0.4358	0.4277	0.4256	0.4316	0.4288	0.42833		200	6	3	0.4411	0.4446	0.4389	0.4491	0.4274	0.4309	0.433	0.447	0.4484	0.4407	0.44011
	150	3	3	0.4297	0.4347	0.4347	0.4337	0.4281	0.4175	0.4291	0.426	0.4228	0.4277	0.4284		300	2	9	0.4484	0.4379	0.4488	0.4425	0.4404	0.4291	0.4368	0.4375	0.4368	0.4432	0.44014
	150	0	NULL	0.4505	0.4147	0.4489	0.4151	0.4263	0.4344	0.4239	0.4267	0.4179	0.426	0.42844		50	2	4	0.4523	0.4404	0.4418	0.4365	0.4481	0.4333	0.4449	0.4491	0.4175	0.4375	0.44014
	150	0	10	0.4506	0.4295	0.4374	0.4358	0.4242	0.427	0.4011	0.4375	0.4196	0.4221	0.42848		200	3	3	0.4628	0.4453	0.4288	0.4649	0.4418	0.4214	0.4281	0.4277	0.4495	0.4312	0.44015
	250	10	3	0.4204	0.4311	0.4411	0.4446	0.4253	0.4277	0.4249	0.4263	0.4232	0.4207	0.42853		50	5	4	0.4389	0.4253	0.4396	0.4358	0.4411	0.4519	0.4467	0.4323	0.4491	0.4421	0.44028
	150	2	3	0.4485	0.4468	0.4258	0.4274	0.4218	0.4228	0.4235	0.4288	0.4228	0.4207	0.42889		300	3	NULL	0.4309	0.4425	0.4414	0.4225	0.4284	0.4389	0.4625	0.447	0.4544	0.4372	0.44057
	250	0	3	0.4224	0.4226	0.4332	0.4284	0.4309	0.4382	0.4126	0.4281	0.4375	0.4354	0.42893		150	5	3	0.4491	0.4505	0.4312	0.4474	0.434	0.4516	0.4593	0.4305	0.4319	0.4221	0.44076
	150	8	3	0.4304	0.43	0.4305	0.4354	0.4239	0.4323	0.4386	0.4032	0.4207	0.4446	0.42896		100	5	4	0.4375	0.4456	0.4607	0.4246	0.4425	0.4382	0.4347	0.4368	0.4498	0.4375	0.44079
	200	0	10	0.4307	0.4305	0.4289	0.4204	0.4323	0.4281	0.4263	0.4316	0.4323	0.4291	0.42902		150	4	3	0.4326	0.4467	0.4467	0.4533	0.4302	0.4382	0.4396	0.4323	0.433	0.4558	0.44084
	200	4	3	0.4145	0.4442	0.4274	0.4347	0.4256	0.4323	0.446	0.4232	0.4249	0.4179	0.42907		300	8	3	0.426	0.433	0.4607	0.4463	0.4407	0.4358	0.4393	0.4446	0.4351	0.4474	0.44089
	250	7	3	0.4391	0.4284	0.4258	0.4361	0.4305	0.4281	0.4274	0.4246	0.4277	0.4232	0.42909		250	1	3	0.4323	0.4439	0.4509	0.4572	0.4368	0.4351	0.4361	0.4277	0.4428	0.4463	0.44091
	100	2	NULL	0.4263	0.4305	0.4179	0.4256	0.4358	0.4228	0.4368	0.4351	0.4326	0.4277	0.42911		150	2	8	0.4365	0.4635	0.4361	0.4442	0.4467	0.4375	0.4484	0.433	0.4368	0.4323	0.4415
	250	3	3	0.4495	0.4353	0.4395	0.4323	0.4218	0.4161	0.426	0.42	0.4277	0.4246	0.42928		200	9	3	0.4333	0.4347	0.4421	0.4295	0.4442	0.4495	0.4407	0.4439	0.4358	0.4632	0.44169
	100	2	3	0.4398	0.4321	0.4126	0.4158	0.4372	0.4425	0.4295	0.4326	0.4281	0.4232	0.42934		50	1	NULL	0.44	0.4446	0.4519	0.4526	0.4428	0.4305	0.4393	0.4344	0.4389	0.4425	0.44175
	250	4	3	0.4076	0.4226	0.4337	0.4474	0.446	0.4316	0.427	0.434	0.4154	0.4295	0.42948		300	0	3	0.4512	0.426	0.4368	0.4533	0.4572	0.4319	0.4551	0.447	0.4246	0.4361	0.44192
	100	4	3	0.4395	0.4311	0.44	0.4298	0.4137	0.4175	0.4291	0.4277	0.4277	0.4411	0.42972		50	0	8	0.4561	0.4389	0.4474	0.4344	0.4516	0.4316	0.4446	0.44	0.446	0.4288	0.44194
	100	3	3	0.4253	0.4237	0.4358	0.4323	0.4418	0.4274	0.4281	0.4312	0.4249	0.4274	0.42979		250	10	3	0.4288	0.4379	0.4291	0.4565	0.4421	0.4411	0.4491	0.4519	0.4404	0.4428	0.44197
	200	2	3	0.4228	0.4342	0.4363	0.427	0.4284	0.4361	0.4211	0.4323	0.4284	0.433	0.42996		300	3	3	0.4428	0.4481	0.427	0.4607	0.4481	0.4425	0.4305	0.4442	0.4418	0.4344	0.44201
	300	7	3	0.4055	0.45	0.4479	0.4368	0.4172	0.4389	0.4151	0.4442	0.4211	0.4235	0.43002		50	1	9	0.4463	0.4404	0.4389	0.4435	0.4418	0.4526	0.4414	0.4319	0.4379	0.4463	0.4421
	150	6	3	0.4187	0.4316	0.4542	0.4246	0.4207	0.4182	0.4414	0.4235	0.4351	0.4326	0.43006		50	3	8	0.4396	0.4404	0.4389	0.4561	0.4414	0.4439	0.4467	0.4372	0.4393	0.4379	0.44214
	150	2	NULL	0.4313	0.4374	0.4163	0.4154	0.4281	0.4316	0.4361	0.4347	0.4414	0.4291	0.43014		300	2	3	0.4474	0.4358	0.4449	0.454	0.4365	0.4368	0.4386	0.4432	0.446	0.4396	0.44228
	300	2	NULL	0.4229	0.4189	0.4232	0.4421	0.4288	0.4526	0.4281	0.4372	0.4147	0.4333	0.43018		250	9	3	0.4572	0.4256	0.4653	0.4382	0.4396	0.4393	0.4298	0.4519	0.433	0.4456	0.44255
	150	0	3	0.4242	0.4211	0.4368	0.4463	0.4204	0.4411	0.4288	0.4309	0.4323	0.42	0.43019		50	8	4	0.4421	0.4481	0.4523	0.4309	0.447	0.4449	0.4393	0.44	0.433	0.4498	0.44274
	200	5	3	0.4187	0.4384	0.4321	0.4333	0.4207	0.4432	0.4302	0.4404	0.4172	0.4277	0.43019		200	8	3	0.4309	0.4446	0.4404	0.4474	0.4389	0.4544	0.4453	0.434	0.4495	0.4425	0.44279
	200	3	3	0.4421	0.4379	0.4147	0.4098	0.4351	0.4425	0.4267	0.4158	0.4298	0.4481	0.43025		300	10	3	0.4421	0.4428	0.4207	0.4446	0.4477	0.446	0.4519	0.4333	0.4498	0.4526	0.44315
	200	9	3	0.4344	0.4216	0.4247	0.4347	0.4425	0.4316	0.4361	0.4267	0.4246	0.4263	0.43032		250	3	8	0.4533	0.4404	0.4386	0.446	0.4484	0.4449	0.447	0.4386	0.4235	0.4509	0.44316
	100	5	3	0.4261	0.4253	0.4358	0.4344	0.4407	0.4389	0.4242	0.4267	0.4326	0.4211	0.43058		100	4	3	0.4428	0.4505	0.4414	0.4432	0.4386	0.4509	0.4453	0.4393	0.4463	0.434	0.44323
	50	5	3	0.4285	0.4379	0.4253	0.4242	0.4379	0.4277	0.427	0.4337	0.4284	0.4368	0.43074		100	10	3	0.4558	0.4421	0.4432	0.4305	0.434	0.4411	0.447	0.4533	0.4446	0.4414	0.4433
	100	8	3	0.4333	0.4437	0.43	0.4091	0.4361	0.4239	0.4344	0.4228	0.4295	0.4446	0.43074		50	9	4	0.4354	0.4361	0.4442	0.4565	0.4533	0.4449	0.4551	0.4326	0.4337	0.4414	0.44332
	50	3	NULL	0.4149	0.4353	0.4326	0.427	0.4368	0.4361	0.4347	0.4295	0.4319	0.4305	0.43093		50	0	9	0.4347	0.4432	0.446	0.4365	0.4463	0.4502	0.4481	0.4319	0.4488	0.4488	0.44345
	300	9	3	0.4391	0.4295	0.4132	0.4319	0.4274	0.4368	0.4305	0.4123	0.4404	0.4488	0.43099		200	5	3	0.4425	0.4526	0.4305	0.4439	0.4442	0.4516	0.4347	0.4558	0.4428	0.4375	0.44361
	100	7	3	0.4252	0.4284	0.4463	0.4333	0.4365	0.4196	0.4326	0.4295	0.4232	0.4365	0.43111		50	1	7	0.4453	0.4449	0.4446	0.4498	0.4491	0.4389	0.4347	0.4495	0.4449	0.4358	0.44375
	100	3	NULL	0.4362	0.4368	0.4442	0.42	0.4277	0.4225	0.4295	0.4375	0.4295	0.4274	0.43113		150	9	3	0.46	0.4481	0.4533	0.4502	0.4418	0.4263	0.4488	0.4519	0.4249	0.4326	0.44379
	100	0	NULL	0.4347	0.4447	0.4132	0.4382	0.4358	0.4372	0.4242	0.433	0.4242	0.4263	0.43115		250	5	3	0.4481	0.434	0.4302	0.4544	0.4477	0.4481	0.44	0.4474	0.4439	0.446	0.44398
	50	1	NULL	0.4461	0.4332	0.4321	0.4214	0.4396	0.426	0.4256	0.4232	0.4481	0.4193	0.43146		100	1	3	0.453	0.4337	0.4446	0.4526	0.4491	0.4421	0.4418	0.4414	0.4411	0.4421	0.44415
	200	7	3	0.4319	0.4368	0.4516	0.414	0.4333	0.4365	0.4337	0.4242	0.4179	0.4365	0.43164		300	7	3	0.4442	0.4614	0.4404	0.4618	0.4467	0.4407	0.433	0.4277	0.4467	0.4393	0.44419
	150	5	3	0.4315	0.4405	0.4205	0.4418	0.4196	0.4354	0.4249	0.4404	0.4351	0.4277	0.43174		50	7	4	0.4575	0.453	0.4302	0.4561	0.4393	0.4505	0.4414	0.4232	0.4421	0.4495	0.44428
	50	6	4	0.4455	0.4468	0.4416	0.4312	0.4249	0.4084	0.426	0.4218	0.4186	0.454	0.43188		150	7	3	0.4625	0.4354	0.4505	0.4421	0.4474	0.4579	0.4421	0.4274	0.4435	0.4354	0.44442
	150	1	3	0.4203	0.4437	0.4316	0.4305	0.4316	0.4372	0.4354	0.4351	0.4319	0.4228	0.43201		150	6	3	0.4446	0.4411	0.4604	0.4453	0.4474	0.4375	0.4372	0.4298	0.4589	0.4435	0.44457
	100	1	3	0.434	0.4389	0.4416	0.4396	0.4182	0.4365	0.4351	0.4165	0.4249	0.4354	0.43207		200	7	3	0.4558	0.4354	0.4618	0.454	0.4361	0.4477	0.4421	0.44	0.4368	0.4365	0.44462
	200	1	3	0.438	0.4495	0.4311	0.4186	0.4239	0.4249	0.4484	0.4302	0.4291	0.427	0.43207		100	10	4	0.4495	0.4484	0.4477	0.44	0.4404	0.4411	0.4477	0.4411	0.4519	0.4396	0.44474
	300	3	3	0.4162	0.4211	0.43	0.4554	0.4368	0.4218	0.4274	0.4386	0.433	0.4414	0.43217		100	5	3	0.4593	0.4358	0.4449	0.4505	0.4474	0.44	0.4435	0.4361	0.4488	0.4446	0.44509
	150	4	3	0.4425	0.4289	0.4247	0.4305	0.4386	0.4382	0.4144	0.4368	0.433	0.4375	0.43251		150	0	3	0.4442	0.4618	0.4586	0.4596	0.44	0.4407	0.4225	0.446	0.4512	0.427	0.44516
	300	8	3	0.4139	0.4237	0.4442	0.4467	0.4298	0.4309	0.4358	0.446	0.4305	0.4302	0.43317		100	9	3	0.4305	0.4544	0.4523	0.446	0.4347	0.4386	0.4589	0.4372	0.4456	0.4537	0.44519
	300	10	3	0.4246	0.4295	0.4458	0.4421	0.4323	0.4319	0.4232	0.4368	0.4274	0.4382	0.43318		250	3	3	0.4495	0.4375	0.4435	0.4319	0.4558	0.4281	0.4442	0.4488	0.4547	0.4586	0.44526
	250	5	3	0.4236	0.4279	0.4395	0.4442	0.4228	0.44	0.4253	0.4368	0.4386	0.4337	0.43324		100	3	3	0.4554	0.4533	0.4375	0.4428	0.4386	0.4491	0.4323	0.4379	0.4565	0.4495	0.44529
	300	0	NULL	0.4319	0.4453	0.4305	0.4326	0.4404	0.4333	0.4354	0.4274	0.4263	0.4298	0.43329		100	7	3	0.4526	0.4502	0.4519	0.446	0.4193	0.4361	0.4565	0.4368	0.4421	0.4614	0.44529
	150	7	3	0.4421	0.4237	0.4216	0.4435	0.4253	0.4302	0.4182	0.4295	0.4523	0.4474	0.43338		100	0	3	0.4404	0.4551	0.4375	0.4333	0.4618	0.4523	0.4361	0.44	0.4484	0.4481	0.4453
	50	3	3	0.4304	0.4184	0.4453	0.4393	0.4368	0.4379	0.4288	0.4284	0.4326	0.44	0.43379		150	2	3	0.4358	0.4547	0.453	0.4435	0.4393	0.4432	0.4288	0.453	0.4635	0.4411	0.44559
	50	4	3	0.4136	0.4253	0.4242	0.44	0.4407	0.4477	0.4425	0.4347	0.4277	0.4425	0.43389		200	0	3	0.4305	0.4558	0.4526	0.4488	0.4477	0.4414	0.4361	0.4396	0.4561	0.4474	0.4456
	100	0	3	0.4207	0.4395	0.4142	0.4407	0.4407	0.4302	0.4316	0.4382	0.4432	0.4414	0.43404		150	10	3	0.4375	0.4386	0.4586	0.4565	0.434	0.4547	0.4453	0.4547	0.4386	0.44	0.44585
	200	10	3	0.4306	0.4389	0.4242	0.4337	0.4232	0.447	0.4354	0.434	0.4361	0.4393	0.43424		50	3	3	0.4547	0.4467	0.4477	0.4319	0.4393	0.4586	0.4354	0.4551	0.4477	0.4474	0.44645
	50	0	NULL	0.4296	0.4321	0.4389	0.4235	0.4361	0.4361	0.4333	0.4432	0.4418	0.4281	0.43427		50	4	3	0.4586	0.4544	0.4351	0.4389	0.4621	0.4561	0.4375	0.44	0.4418	0.4407	0.44652
	50	7	3	0.4189	0.4321	0.4405	0.4404	0.4358	0.4428	0.4446	0.4246	0.4382	0.4263	0.43442		100	6	3	0.4379	0.4414	0.4365	0.4453	0.4586	0.4674	0.4442	0.4484	0.4649	0.4263	0.44709
	300	1	NULL	0.4459	0.4337	0.4089	0.4326	0.4389	0.4453	0.4347	0.4316	0.4411	0.4347	0.43474		200	10	3	0.4389	0.4551	0.4418	0.4474	0.4554	0.4463	0.4474	0.4435	0.4512	0.4442	0.44712
	250	8	3	0.4342	0.4316	0.4468	0.4323	0.4161	0.4372	0.4323	0.4404	0.4439	0.433	0.43478		50	1	3	0.4488	0.4481	0.4582	0.4396	0.453	0.4477	0.4358	0.4537	0.4382	0.4509	0.4474
	50	2	3	0.4398	0.4395	0.4332	0.4379	0.4228	0.4382	0.4284	0.4365	0.4375	0.4351	0.43489		50	2	3	0.4432	0.4526	0.4509	0.4354	0.4495	0.44	0.4477	0.4509	0.4568	0.447	0.4474
	100	10	3	0.4296	0.4416	0.4416	0.4333	0.4382	0.4186	0.4302	0.4488	0.4365	0.4319	0.43503		100	8	3	0.4561	0.4467	0.4495	0.4442	0.4642	0.4526	0.4435	0.4407	0.4404	0.4379	0.44758
	50	6	3	0.4235	0.4353	0.4321	0.4379	0.44	0.4498	0.4393	0.4407	0.4291	0.4274	0.43551		50	10	3	0.4442	0.446	0.4428	0.4421	0.4589	0.4379	0.4439	0.4572	0.4509	0.4544	0.44783
	200	6	3	0.4461	0.4537	0.4426	0.4232	0.4211	0.4435	0.4242	0.4368	0.4382	0.4347	0.43641		200	1	3	0.4618	0.4523	0.4484	0.434	0.4586	0.4439	0.4404	0.4561	0.4582	0.4291	0.44828
	50	9	3	0.4457	0.4247	0.4416	0.4411	0.4389	0.4358	0.4351	0.4361	0.4351	0.4347	0.43688		50	8	3	0.4502	0.4677	0.4368	0.4533	0.4449	0.4526	0.4611	0.4337	0.44	0.4456	0.44859
	100	9	3	0.4421	0.4279	0.4642	0.4404	0.4407	0.4393	0.4319	0.4319	0.4333	0.4225	0.43742		100	2	3	0.4505	0.4368	0.4432	0.4533	0.4523	0.4604	0.4481	0.4442	0.4656	0.4326	0.4487
	150	10	3	0.4385	0.4374	0.4405	0.4368	0.4446	0.434	0.4481	0.4218	0.4456	0.4295	0.43768		150	1	3	0.4621	0.4474	0.4565	0.4393	0.4614	0.4509	0.4386	0.447	0.4421	0.4432	0.44885
	250	9	3	0.4406	0.4379	0.4437	0.4382	0.4396	0.4372	0.4333	0.4439	0.4281	0.4344	0.43769		50	9	3	0.4554	0.4533	0.4572	0.4404	0.4488	0.4523	0.4519	0.4449	0.4488	0.4396	0.44926
	50	1	3	0.4454	0.4284	0.4379	0.4421	0.4379	0.4467	0.4411	0.4449	0.4263	0.4316	0.43823		50	0	3	0.4442	0.4512	0.4474	0.4582	0.4453	0.4593	0.4449	0.4456	0.46	0.447	0.45031
	50	10	3	0.4593	0.4342	0.4437	0.4368	0.4449	0.4263	0.4358	0.4326	0.4386	0.433	0.43852		50	7	3	0.4737	0.4446	0.4467	0.4505	0.4435	0.4467	0.4519	0.4558	0.4498	0.4456	0.45088
	50	0	3	0.4497	0.4289	0.43	0.4393	0.4337	0.4372	0.4586	0.4379	0.4211	0.4635	0.43999		50	6	3	0.4558	0.4663	0.4502	0.4625	0.4554	0.4491	0.4502	0.4323	0.4389	0.4547	0.45154
	50	8	3	0.4526	0.4405	0.4468	0.4372	0.4439	0.4393	0.4312	0.4372	0.4404	0.4347	0.44038		150	7	2	0.4663	0.4523	0.467	0.4512	0.4425	0.4554	0.4396	0.4632	0.4505	0.4456	0.45336
	150	6	2	0.437	0.4595	0.4289	0.4537	0.4439	0.4474	0.4432	0.4474	0.4467	0.4323	0.444		50	5	3	0.4632	0.4414	0.4533	0.4646	0.4474	0.4442	0.4477	0.4607	0.4467	0.466	0.45352
	250	2	2	0.4283	0.4568	0.4463	0.4481	0.4554	0.4407	0.4361	0.454	0.4533	0.4446	0.44636		100	8	2	0.4649	0.4575	0.4551	0.4474	0.453	0.4502	0.4547	0.4575	0.4653	0.4414	0.4547
	300	8	2	0.4431	0.4479	0.4405	0.4382	0.446	0.453	0.4467	0.4516	0.4505	0.4484	0.44659		200	6	2	0.46	0.4572	0.46	0.4702	0.4449	0.4646	0.4488	0.4533	0.4411	0.4484	0.45485
	300	6	2	0.4447	0.4368	0.4474	0.4621	0.4404	0.4533	0.4495	0.4586	0.4498	0.4411	0.44837		250	5	2	0.4551	0.4544	0.4558	0.4519	0.4502	0.4772	0.466	0.4502	0.4544	0.446	0.45612
	100	6	2	0.4434	0.4232	0.4753	0.4439	0.4523	0.4554	0.4446	0.4396	0.4516	0.4547	0.4484		250	8	2	0.4561	0.4625	0.4453	0.4614	0.4579	0.4498	0.466	0.4709	0.447	0.4477	0.45646
	250	9	2	0.4336	0.4563	0.45	0.4579	0.4463	0.4709	0.44	0.4523	0.433	0.4491	0.44894		250	9	2	0.4635	0.467	0.4677	0.453	0.4502	0.4347	0.4568	0.4677	0.447	0.46	0.45676
	150	1	2	0.444	0.4389	0.4553	0.4509	0.4474	0.4375	0.4579	0.4456	0.4561	0.4565	0.44901		300	4	2	0.4544	0.4432	0.4607	0.4565	0.4589	0.4586	0.4446	0.466	0.4674	0.4586	0.45689
	250	8	2	0.4311	0.4532	0.4332	0.4663	0.4502	0.4663	0.4488	0.4533	0.4439	0.446	0.44923		300	7	2	0.4551	0.4614	0.4593	0.4572	0.4604	0.4593	0.4611	0.4586	0.4526	0.4565	0.45815
	150	10	2	0.4645	0.4584	0.4511	0.4365	0.4316	0.4537	0.4628	0.4347	0.4449	0.4551	0.44933		200	5	2	0.4565	0.4442	0.454	0.4642	0.4477	0.4663	0.46	0.4705	0.4684	0.4505	0.45823
	150	2	2	0.4494	0.4532	0.4411	0.4295	0.4593	0.4498	0.446	0.4688	0.4509	0.4491	0.44971		150	8	2	0.4614	0.4604	0.4502	0.4582	0.4533	0.4526	0.46	0.4635	0.4625	0.4628	0.45849
	200	9	2	0.4591	0.4647	0.4389	0.4477	0.453	0.4404	0.4456	0.4435	0.4572	0.4488	0.44989		300	6	2	0.4425	0.4621	0.4733	0.4625	0.467	0.4695	0.4505	0.4607	0.4393	0.4582	0.45856
	100	5	2	0.4379	0.4416	0.4463	0.4614	0.4453	0.4526	0.4656	0.4537	0.4432	0.4537	0.45013		200	2	2	0.4579	0.4625	0.4628	0.4688	0.4446	0.4523	0.4533	0.4698	0.4663	0.4474	0.45857
	200	6	2	0.4402	0.4258	0.4474	0.4491	0.4502	0.46	0.4432	0.4547	0.4688	0.4639	0.45033		300	5	2	0.4565	0.4495	0.4575	0.4604	0.454	0.4712	0.4558	0.4747	0.4579	0.4502	0.45877
	300	2	2	0.4551	0.4489	0.4632	0.4554	0.4386	0.4463	0.4611	0.447	0.4456	0.4421	0.45033		250	3	2	0.467	0.4596	0.4491	0.4639	0.46	0.474	0.4544	0.4604	0.4519	0.4488	0.45891
	300	9	2	0.4404	0.4332	0.47	0.4674	0.4474	0.4421	0.454	0.4305	0.4572	0.4621	0.45043		250	0	2	0.4446	0.454	0.4642	0.4649	0.4607	0.4621	0.46	0.4618	0.46	0.4621	0.45944
	150	4	2	0.442	0.4558	0.4489	0.4646	0.4537	0.4649	0.4284	0.4579	0.4365	0.453	0.45057		250	4	2	0.4681	0.4614	0.4611	0.4365	0.4551	0.4663	0.4593	0.4589	0.4726	0.4558	0.45951
	50	10	2	0.4273	0.4432	0.4484	0.4691	0.4586	0.4554	0.4463	0.4586	0.446	0.4544	0.45073		100	7	2	0.4456	0.4607	0.4547	0.4632	0.4663	0.473	0.4604	0.4551	0.46	0.4579	0.45969
	250	4	2	0.4588	0.4637	0.4411	0.4568	0.4537	0.4505	0.4389	0.4561	0.4519	0.4386	0.45101		250	1	2	0.4372	0.4656	0.4737	0.4684	0.4589	0.4491	0.4684	0.4533	0.4495	0.473	0.45971
	150	7	2	0.4526	0.4516	0.4474	0.4474	0.4502	0.4568	0.4561	0.454	0.447	0.4498	0.45129		250	6	2	0.4579	0.4625	0.4716	0.4467	0.446	0.4702	0.4639	0.4607	0.4502	0.4691	0.45988
	300	3	2	0.433	0.4505	0.4363	0.4618	0.4568	0.473	0.4505	0.4484	0.4667	0.4379	0.45149		150	5	2	0.4575	0.4611	0.4379	0.4568	0.4765	0.4674	0.4667	0.4611	0.4628	0.4516	0.45994
	300	0	2	0.4379	0.4653	0.4653	0.4554	0.4389	0.4439	0.4519	0.454	0.4537	0.4533	0.45196		200	9	2	0.4653	0.4768	0.4589	0.4523	0.4646	0.4554	0.4575	0.4554	0.466	0.4484	0.46006
	100	9	2	0.449	0.4453	0.4495	0.4702	0.4463	0.4428	0.4646	0.4498	0.4484	0.4547	0.45206		300	0	2	0.4579	0.4509	0.4768	0.4505	0.4614	0.4561	0.4621	0.4656	0.4804	0.44	0.46017
	150	8	2	0.4586	0.4711	0.4495	0.4386	0.4674	0.4382	0.4509	0.4442	0.4439	0.4586	0.4521		200	1	2	0.4702	0.4467	0.4607	0.4625	0.4628	0.4691	0.454	0.4491	0.473	0.454	0.46021
	300	5	2	0.4473	0.4674	0.4537	0.4558	0.4509	0.4361	0.4284	0.46	0.4614	0.4607	0.45217		200	10	2	0.4747	0.4512	0.4751	0.4523	0.4428	0.4656	0.4509	0.454	0.4705	0.466	0.46031
	100	8	2	0.4771	0.4458	0.4405	0.4537	0.4488	0.4407	0.4554	0.4544	0.4565	0.4509	0.45238		100	5	2	0.4589	0.4691	0.4849	0.4568	0.4477	0.46	0.4614	0.4558	0.4561	0.4526	0.46033
	250	10	2	0.4609	0.4726	0.4537	0.4505	0.4439	0.4554	0.4453	0.447	0.4467	0.4495	0.45255		100	3	2	0.4698	0.4674	0.4428	0.4561	0.4761	0.4663	0.4446	0.4586	0.4512	0.4723	0.46052
	150	9	2	0.4459	0.4511	0.4474	0.4621	0.4516	0.4505	0.4404	0.4575	0.4579	0.4614	0.45258		150	1	2	0.4551	0.4674	0.4558	0.4789	0.4611	0.4523	0.4618	0.4656	0.4505	0.4604	0.46089
	250	6	2	0.4479	0.46	0.4411	0.4565	0.4502	0.4618	0.4614	0.4418	0.4625	0.4428	0.4526		250	10	2	0.4544	0.4358	0.4635	0.4709	0.4835	0.4649	0.447	0.4695	0.4579	0.4639	0.46113
	200	4	2	0.4549	0.4563	0.4674	0.4537	0.4477	0.4649	0.4375	0.4404	0.4586	0.4456	0.4527		200	3	2	0.4516	0.4639	0.4723	0.4646	0.4649	0.4467	0.4639	0.4537	0.4611	0.4688	0.46115
	50	6	2	0.4542	0.4532	0.4368	0.4814	0.4505	0.433	0.4414	0.4502	0.4635	0.4646	0.45288		200	0	2	0.4481	0.4498	0.4677	0.4561	0.4488	0.4789	0.4744	0.4681	0.4604	0.4604	0.46127
	200	2	2	0.4558	0.4742	0.4626	0.4572	0.4625	0.4284	0.4439	0.4547	0.453	0.4379	0.45302		300	9	2	0.4537	0.4639	0.4646	0.4586	0.4712	0.4593	0.4646	0.46	0.4646	0.4537	0.46142
	100	4	2	0.4598	0.4521	0.4295	0.4526	0.4432	0.4653	0.46	0.4614	0.4625	0.4439	0.45303		150	2	2	0.4519	0.4677	0.4484	0.4667	0.4688	0.4723	0.473	0.4586	0.4586	0.4495	0.46155
	200	5	2	0.4392	0.4584	0.4568	0.4733	0.4298	0.4498	0.4593	0.4523	0.4688	0.4428	0.45305		150	3	2	0.4572	0.453	0.4526	0.4754	0.4698	0.4551	0.4572	0.4744	0.4628	0.4607	0.46182
	300	10	2	0.4484	0.4547	0.4621	0.4544	0.4554	0.4498	0.4611	0.4463	0.446	0.4526	0.45308		150	4	2	0.4625	0.4821	0.4628	0.4582	0.4484	0.4695	0.4512	0.4589	0.4632	0.4614	0.46182
	200	10	2	0.4548	0.4363	0.46	0.4604	0.4495	0.4751	0.4589	0.4453	0.4354	0.4572	0.45329		50	1	2	0.4628	0.4604	0.4639	0.4639	0.4733	0.4765	0.4565	0.4551	0.4551	0.4516	0.46191
	100	10	2	0.4508	0.4526	0.4495	0.4582	0.4537	0.4474	0.4463	0.4705	0.4505	0.4537	0.45332		100	6	2	0.4519	0.467	0.4572	0.4589	0.4723	0.4551	0.4628	0.4653	0.4667	0.4621	0.46193
	250	3	2	0.4531	0.4379	0.4463	0.4582	0.4404	0.4526	0.4449	0.4663	0.4681	0.466	0.45338		200	7	2	0.467	0.4575	0.4575	0.4632	0.4533	0.46	0.4579	0.454	0.4656	0.4846	0.46206
	300	7	2	0.4508	0.4689	0.4621	0.4547	0.4551	0.466	0.4432	0.4316	0.4467	0.4558	0.45349		100	2	2	0.4656	0.4586	0.4533	0.4705	0.4593	0.4737	0.4695	0.4596	0.4551	0.4575	0.46227
	200	7	2	0.4654	0.4647	0.4584	0.4554	0.4596	0.4435	0.4488	0.4488	0.4491	0.4418	0.45355		200	4	2	0.4702	0.4653	0.4593	0.4604	0.4761	0.4596	0.4547	0.4495	0.4512	0.4786	0.46249
	200	3	2	0.4584	0.4442	0.4626	0.4519	0.4533	0.4323	0.4491	0.4611	0.4632	0.4604	0.45365		250	2	2	0.4635	0.4551	0.4554	0.454	0.4874	0.4579	0.4667	0.4575	0.4618	0.467	0.46263
	250	1	2	0.4759	0.4511	0.4495	0.4491	0.4477	0.4561	0.4565	0.4593	0.4375	0.4558	0.45385		150	0	2	0.4607	0.4646	0.4596	0.4628	0.4547	0.4618	0.4628	0.4639	0.4611	0.4744	0.46264
	250	5	2	0.4582	0.4584	0.4816	0.4488	0.4618	0.4446	0.4502	0.4488	0.4382	0.4516	0.45422		250	7	2	0.46	0.4558	0.4786	0.4656	0.4698	0.4604	0.4688	0.4547	0.4628	0.4512	0.46277
	150	0	2	0.4417	0.4463	0.4605	0.4509	0.4618	0.4635	0.4575	0.447	0.4544	0.4656	0.45492		50	9	2	0.4705	0.4768	0.4632	0.4484	0.4537	0.4572	0.4628	0.4747	0.4467	0.4744	0.46284
	50	9	2	0.4616	0.4453	0.4632	0.4432	0.4604	0.4411	0.4719	0.4432	0.454	0.4663	0.45502		150	6	2	0.4635	0.4607	0.4625	0.467	0.4702	0.4768	0.4586	0.4505	0.4505	0.4688	0.46291
	200	0	2	0.4614	0.4547	0.4726	0.4635	0.4639	0.4512	0.4568	0.4463	0.4428	0.4435	0.45567		300	3	2	0.453	0.4754	0.4614	0.4621	0.4674	0.4747	0.4702	0.4656	0.4379	0.4663	0.4634
	300	1	2	0.4334	0.4595	0.4684	0.4688	0.4467	0.46	0.4586	0.4568	0.4467	0.4593	0.45582		300	2	2	0.4572	0.4702	0.4572	0.474	0.4611	0.4719	0.4509	0.4642	0.4719	0.4579	0.46365
	150	3	2	0.466	0.4463	0.4568	0.4516	0.4575	0.4453	0.4705	0.4575	0.453	0.4547	0.45592		50	3	2	0.4572	0.4677	0.4695	0.4702	0.4642	0.4754	0.4519	0.4712	0.453	0.4565	0.46368
	200	8	2	0.4447	0.4553	0.4753	0.4498	0.4575	0.4646	0.4688	0.4477	0.4453	0.453	0.4562		150	9	2	0.4688	0.4547	0.4618	0.4618	0.4649	0.4656	0.4828	0.4625	0.4537	0.4621	0.46387
	50	0	2	0.4648	0.4432	0.4611	0.4716	0.4547	0.4747	0.4361	0.4491	0.4551	0.4519	0.45623		300	8	2	0.4558	0.4705	0.4618	0.4702	0.4639	0.4554	0.4712	0.4509	0.4698	0.4698	0.46393
	300	4	2	0.4443	0.4405	0.4763	0.4596	0.4537	0.4656	0.4656	0.446	0.4372	0.4744	0.45632		50	10	2	0.4754	0.467	0.4512	0.466	0.4744	0.453	0.4547	0.4621	0.467	0.4691	0.46399
	250	0	2	0.4497	0.4684	0.4611	0.4512	0.4575	0.4596	0.4628	0.4498	0.4537	0.4498	0.45636		100	0	2	0.4698	0.4579	0.4754	0.4698	0.4488	0.4642	0.4558	0.4807	0.4505	0.4698	0.46427
	50	8	2	0.4751	0.4516	0.4589	0.4442	0.4572	0.4495	0.4414	0.4761	0.4547	0.4558	0.45645		300	10	2	0.4568	0.4691	0.4625	0.4719	0.4684	0.4625	0.4758	0.4663	0.453	0.4611	0.46474
	100	2	2	0.4359	0.4558	0.4579	0.4635	0.467	0.4561	0.4512	0.4667	0.4491	0.4618	0.4565		300	1	2	0.4667	0.4575	0.4789	0.467	0.4751	0.4677	0.4572	0.4547	0.4716	0.4523	0.46487
	100	7	2	0.4604	0.4447	0.4763	0.4754	0.4481	0.4495	0.4498	0.4375	0.4635	0.4663	0.45715		50	6	2	0.4621	0.4614	0.4449	0.4758	0.4596	0.473	0.467	0.4765	0.4663	0.4625	0.46491
	50	1	2	0.4601	0.4411	0.4647	0.4607	0.4663	0.4439	0.4642	0.4681	0.4484	0.4593	0.45768		50	8	2	0.4667	0.4723	0.4607	0.4733	0.4639	0.4621	0.4758	0.4705	0.4568	0.4474	0.46495
	50	4	2	0.4562	0.4884	0.4621	0.4435	0.4484	0.4712	0.4488	0.454	0.4467	0.46	0.45793		200	8	2	0.4628	0.4698	0.4586	0.4488	0.4695	0.4618	0.4758	0.4677	0.4754	0.4646	0.46548
	150	5	2	0.4548	0.4553	0.4742	0.4453	0.4484	0.4519	0.4502	0.4632	0.4628	0.4775	0.45836		100	10	2	0.4653	0.4621	0.48	0.4691	0.4719	0.4681	0.4604	0.4614	0.4491	0.4698	0.46572
	250	7	2	0.4897	0.4526	0.4416	0.4639	0.4688	0.4607	0.4393	0.4453	0.4705	0.4516	0.4584		50	7	2	0.4702	0.4628	0.4782	0.4719	0.4498	0.4744	0.4611	0.4625	0.4681	0.4589	0.46579
	50	7	2	0.444	0.4574	0.4668	0.4611	0.4551	0.4579	0.4495	0.4484	0.4828	0.4621	0.45851		100	9	2	0.4723	0.467	0.4733	0.4695	0.4653	0.4533	0.4737	0.4495	0.4575	0.4765	0.46579
	100	0	2	0.4588	0.4568	0.4711	0.4628	0.4632	0.4386	0.4607	0.4614	0.4519	0.46	0.45853		50	4	2	0.4691	0.4789	0.4702	0.4719	0.4439	0.4663	0.4811	0.4702	0.4512	0.4607	0.46635
	100	1	2	0.4667	0.4632	0.4684	0.4628	0.4481	0.4551	0.4544	0.4495	0.4561	0.4621	0.45864		150	10	2	0.4551	0.4677	0.467	0.4488	0.4677	0.4607	0.4691	0.4779	0.474	0.4761	0.46641
	100	3	2	0.4337	0.4589	0.4753	0.4625	0.4628	0.4695	0.4523	0.4547	0.454	0.4639	0.45876		50	5	2	0.4582	0.4737	0.4618	0.46	0.4832	0.4681	0.4723	0.4575	0.4575	0.48	0.46723
	200	1	2	0.4865	0.4647	0.4537	0.4495	0.4674	0.4589	0.4547	0.4589	0.454	0.4498	0.45981		50	2	2	0.4572	0.4554	0.4681	0.4702	0.4681	0.4737	0.4579	0.4846	0.486	0.4565	0.46777
	50	3	2	0.4539	0.4537	0.4721	0.4516	0.4684	0.4618	0.4604	0.4677	0.4474	0.4674	0.46044		100	4	2	0.4779	0.4751	0.4533	0.4712	0.4677	0.4653	0.4656	0.4765	0.4628	0.4744	0.46898
	50	2	2	0.4574	0.4768	0.4568	0.4618	0.4768	0.4702	0.434	0.4635	0.4604	0.4674	0.46251		50	0	2	0.467	0.4649	0.4733	0.447	0.4754	0.4765	0.4726	0.4832	0.4747	0.4604	0.4695
	50	5	2	0.456	0.4558	0.4511	0.4582	0.4653	0.4635	0.4772	0.454	0.4754	0.4719	0.46284		100	1	2	0.4667	0.4744	0.4604	0.4744	0.4484	0.4761	0.4568	0.4905	0.4719	0.4951	0.47147
	200	4	1	0.4744	0.4889	0.4716	0.4677	0.4807	0.4761	0.4818	0.4775	0.4611	0.4818	0.47616		50	3	1	0.4751	0.4807	0.4677	0.4832	0.4614	0.4768	0.48	0.4839	0.4782	0.4993	0.47863
	150	7	1	0.469	0.4747	0.4821	0.4646	0.4758	0.4674	0.4825	0.4818	0.4874	0.4807	0.4766		50	5	1	0.4839	0.4818	0.4814	0.4716	0.4705	0.4733	0.4825	0.4835	0.48	0.4902	0.47987
	200	2	1	0.4721	0.4779	0.4721	0.4688	0.4825	0.4656	0.4867	0.4705	0.4954	0.4754	0.4767		300	5	1	0.4786	0.4842	0.4789	0.4842	0.4877	0.4789	0.4835	0.4782	0.4758	0.4705	0.48005
	100	8	1	0.4768	0.4795	0.4642	0.4807	0.48	0.4789	0.4856	0.4884	0.4677	0.4804	0.47822		100	10	1	0.4849	0.4891	0.4663	0.4719	0.4804	0.4919	0.4832	0.4775	0.4807	0.4775	0.48034
	250	9	1	0.4637	0.4863	0.4732	0.4726	0.4782	0.4898	0.4804	0.4888	0.4702	0.4796	0.47828		50	6	1	0.4839	0.4842	0.4751	0.4772	0.4765	0.4951	0.4677	0.4814	0.4796	0.4832	0.48039
	300	5	1	0.4916	0.4842	0.4832	0.4765	0.4677	0.4684	0.4674	0.4835	0.4768	0.4853	0.47846		250	3	1	0.4765	0.4863	0.4891	0.4786	0.4779	0.4688	0.4775	0.4839	0.4768	0.4926	0.4808
	150	6	1	0.487	0.4805	0.4832	0.4698	0.4825	0.4905	0.4832	0.4849	0.4621	0.4642	0.47879		100	3	1	0.4902	0.4832	0.4754	0.4828	0.4775	0.4937	0.4849	0.4775	0.4551	0.4881	0.48084
	150	5	1	0.4839	0.48	0.4726	0.48	0.4754	0.4747	0.4733	0.4835	0.4937	0.4726	0.47897		250	10	1	0.4772	0.4933	0.4818	0.4811	0.4877	0.4765	0.4814	0.4856	0.4726	0.4751	0.48123
	100	5	1	0.4739	0.4937	0.4847	0.466	0.4744	0.4723	0.4811	0.473	0.4902	0.4804	0.47897		150	6	1	0.4793	0.4807	0.4867	0.4923	0.4782	0.4747	0.4786	0.4846	0.4789	0.4853	0.48193
	100	4	1	0.4926	0.4674	0.4811	0.4926	0.4947	0.4768	0.4747	0.4867	0.4519	0.4726	0.47911		250	5	1	0.4933	0.474	0.4933	0.4712	0.4761	0.4832	0.4744	0.486	0.4846	0.4853	0.48214
	200	1	1	0.4832	0.4537	0.4826	0.4811	0.4765	0.4835	0.4891	0.4751	0.4818	0.4853	0.47919		100	9	1	0.4888	0.4765	0.4811	0.4814	0.4891	0.4804	0.4789	0.487	0.4646	0.4944	0.48222
	300	3	1	0.4878	0.4795	0.4721	0.4744	0.4832	0.4761	0.4856	0.4719	0.4877	0.4744	0.47927		200	2	1	0.4825	0.4811	0.4804	0.4684	0.4912	0.4832	0.4765	0.4811	0.4821	0.4996	0.48261
	250	8	1	0.4884	0.4821	0.4579	0.4639	0.4807	0.487	0.4828	0.4891	0.4761	0.4849	0.47929		50	9	1	0.4832	0.494	0.4839	0.4902	0.473	0.4863	0.4716	0.4832	0.4807	0.4814	0.48275
	250	7	1	0.4759	0.4805	0.4768	0.4768	0.4825	0.4716	0.4804	0.4761	0.4867	0.4863	0.47936		50	7	1	0.4712	0.4839	0.4972	0.4863	0.4846	0.4818	0.4821	0.4839	0.4811	0.4779	0.483
	50	4	1	0.4674	0.4805	0.4774	0.4737	0.4944	0.486	0.4716	0.4881	0.4737	0.4846	0.47974		300	0	1	0.4975	0.4954	0.4793	0.4807	0.474	0.4811	0.4814	0.4726	0.4884	0.4807	0.48311
	150	2	1	0.4815	0.4905	0.4847	0.4649	0.4712	0.4737	0.5091	0.4716	0.4849	0.4656	0.47977		150	7	1	0.4814	0.487	0.4825	0.4793	0.4789	0.48	0.4814	0.4909	0.4863	0.4874	0.48351
	50	1	1	0.4652	0.4811	0.4747	0.4818	0.4758	0.4912	0.4825	0.4789	0.4909	0.4758	0.47979		200	0	1	0.4951	0.493	0.4909	0.4614	0.4856	0.4747	0.4828	0.4702	0.48	0.5014	0.48351
	300	0	1	0.4661	0.4768	0.4863	0.4782	0.4912	0.4772	0.4663	0.4881	0.4947	0.4733	0.47982		300	3	1	0.486	0.4849	0.4698	0.4902	0.4891	0.4804	0.4853	0.4937	0.4768	0.48	0.48362
	200	10	1	0.4824	0.46	0.4732	0.4639	0.4926	0.4719	0.4902	0.4835	0.4965	0.4849	0.47991		50	1	1	0.4902	0.4804	0.4758	0.4751	0.4926	0.4884	0.4863	0.4818	0.486	0.4811	0.48377
	100	9	1	0.4836	0.4832	0.4758	0.4818	0.4677	0.4702	0.4811	0.4789	0.4828	0.4944	0.47995		100	1	1	0.4733	0.4874	0.487	0.4568	0.4758	0.5025	0.487	0.4846	0.4923	0.4912	0.48379
	50	7	1	0.4666	0.4921	0.4637	0.4825	0.4761	0.4811	0.4933	0.493	0.4726	0.4814	0.48024		50	2	1	0.4839	0.4782	0.4796	0.4825	0.4768	0.4898	0.4796	0.486	0.5025	0.4814	0.48403
	50	10	1	0.4822	0.4879	0.4737	0.4775	0.4782	0.4877	0.4786	0.4744	0.4853	0.4786	0.48041		100	6	1	0.4835	0.4877	0.4835	0.4712	0.4856	0.4832	0.487	0.4898	0.4919	0.4772	0.48406
	100	1	1	0.4761	0.4816	0.4758	0.4758	0.4828	0.4849	0.4695	0.4891	0.4839	0.486	0.48055		300	2	1	0.4877	0.4926	0.4775	0.4811	0.4867	0.4898	0.4761	0.4951	0.4772	0.4772	0.4841
	150	9	1	0.4768	0.4768	0.4774	0.4923	0.4649	0.4677	0.4881	0.4909	0.4828	0.4895	0.48072		150	10	1	0.4814	0.4804	0.4747	0.4895	0.4849	0.487	0.4856	0.4818	0.4937	0.4825	0.48415
	300	1	1	0.4679	0.4711	0.4763	0.4789	0.4888	0.4947	0.5018	0.4726	0.4856	0.4705	0.48082		100	0	1	0.4895	0.4751	0.4796	0.4996	0.4874	0.4856	0.4751	0.4856	0.4919	0.4733	0.48427
	200	3	1	0.4885	0.4789	0.4668	0.4733	0.4765	0.4796	0.4951	0.4818	0.4691	0.4993	0.48089		250	4	1	0.4902	0.4874	0.4912	0.5035	0.4765	0.4758	0.486	0.4842	0.4765	0.4719	0.48432
	250	0	1	0.4762	0.4747	0.4763	0.473	0.4765	0.4944	0.4772	0.4993	0.4789	0.487	0.48135		200	8	1	0.4744	0.4905	0.4877	0.4681	0.4909	0.4754	0.4958	0.4975	0.4849	0.4782	0.48434
	50	5	1	0.4657	0.4768	0.4795	0.4867	0.4832	0.4898	0.4835	0.4804	0.4926	0.4758	0.4814		250	9	1	0.4905	0.4863	0.4828	0.4793	0.4863	0.4786	0.4944	0.4772	0.494	0.4747	0.48441
	50	0	1	0.4764	0.4647	0.4726	0.494	0.4884	0.4674	0.493	0.493	0.4737	0.4909	0.48141		100	5	1	0.48	0.4881	0.4796	0.4821	0.4842	0.4821	0.4839	0.4828	0.4965	0.4849	0.48442
	100	3	1	0.4688	0.4779	0.4721	0.4891	0.4839	0.4884	0.5053	0.4765	0.4842	0.4691	0.48153		200	3	1	0.4909	0.4856	0.4835	0.4867	0.4863	0.4768	0.4849	0.4846	0.4677	0.4982	0.48452
	250	5	1	0.4618	0.4842	0.4958	0.4867	0.4628	0.48	0.4825	0.48	0.4944	0.4895	0.48177		100	8	1	0.4793	0.4786	0.4867	0.4786	0.4705	0.4958	0.486	0.4818	0.5025	0.4877	0.48475
	200	8	1	0.4753	0.4932	0.49	0.4811	0.4793	0.48	0.4737	0.4891	0.4726	0.4842	0.48185		300	6	1	0.4937	0.487	0.4853	0.4916	0.4884	0.4768	0.494	0.4821	0.4667	0.4821	0.48477
	200	5	1	0.463	0.5032	0.4942	0.4821	0.4611	0.4968	0.4653	0.4744	0.4888	0.4912	0.48201		300	7	1	0.4726	0.4853	0.4839	0.486	0.4811	0.4888	0.4944	0.5004	0.4842	0.4712	0.48479
	150	8	1	0.4934	0.4553	0.4795	0.4895	0.4916	0.4821	0.4863	0.4793	0.4779	0.4863	0.48212		150	9	1	0.5112	0.4818	0.4835	0.4839	0.4846	0.4989	0.4839	0.4653	0.4772	0.4786	0.48489
	250	6	1	0.4741	0.4679	0.4742	0.4849	0.4839	0.493	0.4758	0.4835	0.5067	0.4779	0.48219		250	0	1	0.4881	0.4916	0.4902	0.4867	0.4835	0.4944	0.4716	0.4779	0.4754	0.4895	0.48489
	200	0	1	0.471	0.4974	0.4763	0.4968	0.4779	0.4754	0.4849	0.4811	0.474	0.4881	0.48229		150	2	1	0.4947	0.493	0.4874	0.4825	0.4723	0.4895	0.473	0.4919	0.4775	0.4874	0.48492
	200	9	1	0.4586	0.4789	0.4879	0.4951	0.4814	0.4839	0.4849	0.4832	0.4754	0.4947	0.4824		250	8	1	0.4719	0.4765	0.5053	0.4719	0.4846	0.4923	0.4958	0.4856	0.487	0.48	0.48509
	250	2	1	0.4885	0.4763	0.4889	0.4611	0.4758	0.4835	0.4905	0.4884	0.48	0.4916	0.48246		100	7	1	0.4944	0.4775	0.4768	0.4761	0.4747	0.4933	0.4947	0.4818	0.4888	0.493	0.48511
	50	3	1	0.4942	0.4979	0.4716	0.4775	0.4674	0.4765	0.4937	0.4758	0.4828	0.4874	0.48248		200	6	1	0.4814	0.4818	0.4877	0.4884	0.48	0.4775	0.4919	0.4909	0.4926	0.4793	0.48515
	300	8	1	0.4936	0.4784	0.4605	0.4867	0.4814	0.4947	0.4789	0.48	0.4958	0.4751	0.48251		200	7	1	0.4849	0.4867	0.4863	0.4793	0.4856	0.4884	0.487	0.4874	0.4789	0.4909	0.48554
	100	2	1	0.469	0.4853	0.4732	0.4947	0.4772	0.4842	0.486	0.4818	0.4912	0.4849	0.48275		300	8	1	0.4818	0.4839	0.4881	0.4867	0.487	0.4761	0.4814	0.4849	0.4825	0.5042	0.48566
	250	3	1	0.4959	0.4984	0.4858	0.4895	0.4667	0.4663	0.4702	0.4811	0.4835	0.4912	0.48286		200	1	1	0.493	0.4825	0.4891	0.4965	0.4804	0.4832	0.4863	0.4744	0.4804	0.4909	0.48567
	300	6	1	0.4832	0.4784	0.4826	0.4768	0.4765	0.507	0.4667	0.5011	0.4856	0.4709	0.48288		200	9	1	0.4853	0.4782	0.4965	0.4793	0.4786	0.4867	0.4796	0.4947	0.4832	0.4965	0.48586
	300	10	1	0.4885	0.4721	0.4879	0.4923	0.466	0.4867	0.4811	0.4796	0.4923	0.4839	0.48304		300	9	1	0.4849	0.4916	0.4733	0.4811	0.4891	0.4874	0.494	0.4905	0.4821	0.4853	0.48593
	50	8	1	0.49	0.4742	0.48	0.4951	0.4821	0.4751	0.4905	0.473	0.4923	0.4796	0.48319		150	1	1	0.487	0.4737	0.4811	0.474	0.5032	0.487	0.4832	0.5	0.4961	0.4754	0.48607
	50	6	1	0.5	0.4732	0.4711	0.4905	0.4849	0.4839	0.4786	0.473	0.4877	0.4895	0.48324		100	2	1	0.4867	0.4811	0.4968	0.4961	0.4811	0.4986	0.4772	0.4744	0.4842	0.4846	0.48608
	250	10	1	0.4889	0.4832	0.4858	0.4786	0.4916	0.4926	0.4832	0.4818	0.4702	0.4765	0.48324		200	4	1	0.48	0.4891	0.4842	0.4842	0.4947	0.4863	0.4909	0.4853	0.4902	0.4789	0.48638
	250	1	1	0.4726	0.4805	0.4811	0.4947	0.4888	0.4789	0.4793	0.4912	0.4863	0.4807	0.48341		200	10	1	0.4856	0.4793	0.4986	0.486	0.4954	0.4796	0.4811	0.4782	0.4919	0.4895	0.48652
	100	10	1	0.4976	0.4737	0.4811	0.4951	0.4814	0.4695	0.5011	0.4796	0.4793	0.4761	0.48345		100	4	1	0.4789	0.4933	0.4874	0.4961	0.4853	0.4902	0.4884	0.4786	0.4877	0.4796	0.48655
	50	2	1	0.4661	0.4916	0.4911	0.4856	0.4811	0.4853	0.4625	0.5025	0.4758	0.4937	0.48353		50	4	1	0.4923	0.4804	0.4912	0.48	0.4919	0.4856	0.4996	0.4786	0.4832	0.4842	0.4867
	100	0	1	0.4724	0.4805	0.4868	0.4853	0.4842	0.4888	0.4951	0.4832	0.4789	0.4807	0.48359		300	4	1	0.4804	0.4849	0.4891	0.486	0.4726	0.4825	0.4832	0.5025	0.4804	0.5056	0.48672
	100	6	1	0.4923	0.4779	0.4695	0.493	0.4839	0.4895	0.4863	0.4705	0.4846	0.4905	0.4838		150	0	1	0.5046	0.4849	0.4786	0.4733	0.4828	0.494	0.4979	0.473	0.4905	0.4884	0.4868
	300	4	1	0.4829	0.4884	0.4821	0.4775	0.4937	0.4807	0.4751	0.4933	0.4888	0.4758	0.48383		200	5	1	0.4828	0.4849	0.4818	0.4937	0.4979	0.4919	0.4786	0.4867	0.4919	0.4779	0.48681
	150	0	1	0.4921	0.4732	0.4768	0.4905	0.4786	0.4839	0.4849	0.4881	0.486	0.4856	0.48397		250	1	1	0.4909	0.4982	0.4828	0.4916	0.4881	0.4761	0.486	0.4789	0.4888	0.4867	0.48681
	300	9	1	0.4984	0.4826	0.4689	0.4989	0.5021	0.4772	0.4747	0.4832	0.4898	0.4642	0.484		250	7	1	0.4895	0.4926	0.4839	0.4909	0.4884	0.4761	0.4772	0.494	0.4993	0.4765	0.48684
	150	4	1	0.489	0.5021	0.4732	0.4832	0.4663	0.4975	0.4919	0.4846	0.4726	0.4814	0.48418		250	6	1	0.4961	0.4982	0.4761	0.487	0.4902	0.4958	0.4705	0.4751	0.4961	0.4863	0.48714
	150	3	1	0.4637	0.4753	0.5005	0.4933	0.4926	0.4796	0.4874	0.4807	0.4846	0.4849	0.48426		50	10	1	0.4863	0.4877	0.4811	0.4807	0.4881	0.486	0.5081	0.4775	0.494	0.4842	0.48737
	300	7	1	0.4776	0.4926	0.4874	0.4811	0.4804	0.4909	0.4702	0.4909	0.4849	0.4867	0.48427		150	8	1	0.4958	0.4856	0.4916	0.4884	0.4909	0.4779	0.4733	0.4856	0.4965	0.4916	0.48772
	200	7	1	0.5051	0.4784	0.4721	0.4863	0.4789	0.4842	0.494	0.4649	0.494	0.4853	0.48432		150	5	1	0.4786	0.4867	0.4811	0.5056	0.4867	0.4968	0.4835	0.4884	0.4951	0.4761	0.48786
	50	9	1	0.4966	0.4763	0.4526	0.4919	0.4877	0.4909	0.4891	0.4905	0.4954	0.4839	0.48549		300	10	1	0.4986	0.487	0.4881	0.4919	0.4828	0.4874	0.4733	0.4867	0.4905	0.4951	0.48814
	250	4	1	0.4967	0.4847	0.4837	0.487	0.4846	0.467	0.4821	0.4993	0.4916	0.4811	0.48578		300	1	1	0.4811	0.4965	0.4933	0.4916	0.4937	0.4768	0.4807	0.4898	0.4804	0.4979	0.48818
	200	6	1	0.5008	0.4942	0.4821	0.4754	0.4765	0.4912	0.4933	0.4961	0.466	0.4828	0.48584		50	8	1	0.4832	0.4646	0.4982	0.5049	0.4747	0.4898	0.4863	0.4933	0.5077	0.4825	0.48852
	150	10	1	0.4837	0.4768	0.4768	0.4839	0.4895	0.4853	0.4986	0.4884	0.4835	0.4926	0.48591		250	2	1	0.4933	0.5056	0.4891	0.4884	0.4846	0.4853	0.4842	0.4891	0.4835	0.4884	0.48915
	300	2	1	0.4862	0.4832	0.4816	0.4972	0.4912	0.4891	0.4926	0.4986	0.4849	0.4733	0.48779		50	0	1	0.4902	0.4765	0.486	0.4891	0.4954	0.4975	0.4975	0.4891	0.4765	0.5063	0.49041
	100	7	1	0.5103	0.4847	0.4884	0.4863	0.474	0.5053	0.4944	0.4856	0.4891	0.4825	0.49006		150	4	1	0.4698	0.4902	0.4804	0.4877	0.487	0.4975	0.5053	0.48	0.4968	0.5193	0.4914
	150	1	1	0.4965	0.5026	0.4884	0.4744	0.4839	0.5046	0.4856	0.4982	0.4754	0.4947	0.49043		150	3	1	0.4846	0.4786	0.4954	0.4993	0.5014	0.506	0.4975	0.4835	0.5014	0.4898	0.49375
