# Supplementary material for: Rad51 paralogs and the risk of unselected breast cancer: A case-control study
Source: PLoS One. 2020 Jan 6;15(1):e0226976. doi: 10.1371/journal.pone.0226976 (PMC6944361; doi:10.1371/journal.pone.0226976)
Supplement: S3 Table — The tables present the classification errors obtained by classifying all the enrolled subject using the RF-based models selected as the best ones for subsequent RF-based analyses. (XLS) [file pone.0226976.s005.xls]

## Sheet: S3 Table
Table S3. Performance of RFs used in analyses aimed to obtain the VIMP-based ranking of predictors and in subsequent RF-based analysis of epistatic interactions.
The tables present the classification errors obtained by classifying all the enrolled subject using the RF-based models selected as the best ones for subsequent RF-based analyses.
Classification errors are provided for models used in analysis (A) involvong only SNPs as well as for analysis (B) involving SNPs together with age and smoking status as covariates.
A	RF for analyses involving SNPs only				B	RF for analyses involvin SNPs, age and smoking status
	ntree	300				ntree	300
	nodesize	10				nodesize	3
	nodedepth	NULL				nodedepth	5
		Predicted		Classification Error			Predicted		Classification Error
	Observed	BrC	Control			Observed	BrC	Control
	BrC	65	33	0.3367		BrC	75	23	0.2347
	Control	38	49	0.4368		Control	50	37	0.5747
	Overall Classification Error rate			0.3838		Overall Classification Error rate			0.3946
