# Supplementary material for: Rad51 paralogs and the risk of unselected breast cancer: A case-control study
Source: PLoS One. 2020 Jan 6;15(1):e0226976. doi: 10.1371/journal.pone.0226976 (PMC6944361; doi:10.1371/journal.pone.0226976)
Supplement: S4 Table — The table presents the results of the validation of obtained VIMP-based ranking of SNPs, which was performed by bootstrapping the whole ranking procedure 10,000 times using the same RF models. (XLS) [file pone.0226976.s006.xls]

## Sheet: S4 Table
Table S4. Bootstrap estimates of the distribution of the VIMP-based ranks of analyzed predictors.
Bootstrap estimate of the distribution of the VIMP-based ranks of analyzed predictors obtained either (A) without or (B) with subjects’ age (AgeB) and smoking status (SmoB) as covariates.
Individual SNPs and/or covariates are ordered according to their weighted average ranks (RW) as revealed by the resampling with replacement procedure inherent to the RF methodology following 10,000 runs.
Data are given as total number of bootstrap samples in which a given rank in the VIMP-based ranking was recorded for respective predictor.
A	Analysis involving SNPs only																					B	Analysis involving SNPs together with subject's age and smoking status
		Bootstrap estimate of the distribution of VIMP-based ranks																			RW			Bootstrap estimate of the distribution of VIMP-based ranks																					RW
	Predictor	1	2	3	4	5	6	7	8	9	10	11	12	13	14	15	16	17	18	19			Predictor	1	2	3	4	5	6	7	8	9	10	11	12	13	14	15	16	17	18	19	20	21
	RB	9960	40	0	0	0	0	0	0	0	0	0	0	0	0	0	0	0	0	0	1.004		RB	9848	118	25	8	1	0	0	0	0	0	0	0	0	0	0	0	0	0	0	0	0	1.0196
	RD	34	6523	1933	891	391	135	64	13	15	0	0	1	0	0	0	0	0	0	0	2.5907		RC	86	5282	2877	1172	414	114	31	17	6	1	0	0	0	0	0	0	0	0	0	0	0	2.714
	RC	2	1607	4018	2852	1079	307	107	22	5	1	0	0	0	0	0	0	0	0	0	3.4895		RD	29	2061	2329	1798	1251	886	583	391	252	155	103	73	34	28	13	10	2	2	0	0	0	4.4196
	X3	4	1471	2663	2834	1534	795	365	197	92	27	12	4	0	2	0	0	0	0	0	4.0148		X3	28	1587	2099	2134	1492	967	641	388	276	155	92	55	41	24	12	5	2	2	0	0	0	4.5793
	RG	0	167	594	1276	2088	2022	1545	1023	716	335	135	52	28	13	3	2	1	0	0	6.1334		X1	5	459	994	1518	1608	1396	1100	867	618	432	309	251	165	139	66	32	27	13	0	1	0	6.3628
	X1	0	172	625	1273	2128	1888	1476	1034	733	378	161	78	27	13	10	2	2	0	0	6.1716		RcH	2	179	564	1186	1642	1630	1454	1161	782	542	342	230	137	81	43	15	6	1	2	1	0	6.721
	RcB	0	8	54	357	1054	1646	1975	1969	1543	863	310	124	59	20	12	4	2	0	0	7.5069		RG	2	192	606	941	1182	1327	1264	1104	891	704	516	389	304	272	151	82	45	22	5	1	0	7.5536
	RcH	0	9	75	336	995	1642	1930	2065	1599	847	292	120	54	30	5	1	0	0	0	7.517		RcB	0	29	120	335	726	1056	1320	1372	1287	1064	816	630	462	381	207	105	57	23	8	2	0	8.8399
	RA	0	2	30	144	504	1023	1497	1984	2036	1458	672	353	175	73	33	11	4	1	0	8.4265		X6	0	57	202	372	638	814	932	993	961	939	834	724	676	585	465	331	242	146	64	21	4	9.8362
	RE	0	1	6	36	210	514	960	1380	1998	2238	1255	665	378	195	93	44	23	4	0	9.4411		RA	0	16	68	222	415	686	947	1144	1217	1155	969	958	754	579	399	255	135	65	16	0	0	9.9496
	X4	0	0	0	0	0	1	7	100	672	2457	4268	1944	469	75	7	0	0	0	0	10.9001		AgeB	0	13	86	226	409	659	835	1003	1139	1067	953	963	864	698	444	306	186	99	41	6	3	10.2482
	RcD	0	0	0	0	0	0	2	17	85	244	620	1768	2205	2017	1482	979	471	100	10	13.6185		X4	0	0	0	0	4	22	101	358	926	1758	2357	2228	1576	546	108	14	2	0	0	0	0	11.231
	RcG	0	0	0	0	0	1	1	30	112	313	734	1692	1924	1763	1501	1099	635	170	25	13.6892		RE	0	6	27	80	192	359	612	842	982	1024	1110	1111	1079	960	656	485	282	130	50	11	2	11.258
	X5	0	0	2	1	13	22	49	110	243	455	679	1063	1232	1228	1166	1269	1403	806	259	14.2674		RF	0	0	2	1	14	48	109	233	400	605	872	1142	1599	1764	1405	898	540	266	89	12	1	13.2787
	RcE	0	0	0	0	0	0	0	3	18	89	234	846	1483	1903	2031	1850	1163	334	46	14.6445		RcD	0	0	0	0	0	1	3	11	46	75	166	333	687	1234	1776	2012	1816	1261	455	115	9	15.6844
	X6	0	0	0	0	4	4	20	52	121	249	467	772	964	1137	1310	1507	1838	1091	464	15.0492		RcE	0	0	0	0	0	0	5	5	16	49	116	251	542	1004	1641	2079	2009	1460	621	178	24	16.0274
	RF	0	0	0	0	0	0	2	0	10	38	134	457	874	1256	1816	2254	2200	788	171	15.4525		X5	0	1	1	7	12	34	61	103	167	218	304	401	562	750	988	1141	1335	1744	1132	706	333	16.0977
	RcC	0	0	0	0	0	0	0	0	2	7	21	42	87	156	295	501	1048	3121	4720	18.0253		RcG	0	0	0	0	0	0	2	6	29	45	122	224	447	789	1280	1654	2112	1996	916	320	58	16.4178
	RcA	0	0	0	0	0	0	0	1	0	1	6	19	41	119	236	477	1210	3585	4305	18.0578		RcC	0	0	0	0	0	1	0	2	5	10	17	30	47	108	186	261	490	992	1965	2500	3386	19.443
																							SmoB	0	0	0	0	0	0	0	0	0	0	1	4	8	20	81	165	420	1001	2512	3161	2627	19.5571
																							RcA	0	0	0	0	0	0	0	0	0	2	1	3	16	38	79	150	292	777	2124	2965	3553	19.7611
