# Supplementary material for: Rad51 paralogs and the risk of unselected breast cancer: A case-control study
Source: PLoS One. 2020 Jan 6;15(1):e0226976. doi: 10.1371/journal.pone.0226976 (PMC6944361; doi:10.1371/journal.pone.0226976)
Supplement: S5 Table — (XLS) [file pone.0226976.s007.xls]

## Sheet: S5 Table
Table S5. Distribution of BrC and control subjects with respect to genotypes carried at SNP loci involved in analyzed 2-way or 3-way multi-locus genotype.
Data are provided as total count of BrC/control cases. Shaded fields indicate subjects carrying the identified high-risk multi-locus genotypes.
A			(RG) 2972C/G			B	(RB) -4601A/G	(RA) -4719A/G	(RG) 2972C/G
			CC	CG	GG				CC	CG	GG
	(RA) -4719A/T	AA	22/47	9/1	1/0		GG	AA	3/8	1/0	0/0
		AT	5/1	63/92	5/3			AT	0/0	13/16	1/0
		TT	1/0	4/2	18/36			TT	1/0	4/2	18/24
							GA	AA	10/16	2/0	0/0
								AT	5/1	50/69	4/2
								TT	0/0	0/0	0/0
							AA	AA	9/22	6/1	1/0
								AT	0/0	0/7	0/1
								TT	0/0	0/0	0/12
